# Supplementary material for: Mutation Discovery in Regions of Segmental Cancer Genome Amplifications with CoNAn-SNV: A Mixture Model for Next Generation Sequencing of Tumors
Source: PLoS One. 2012 Aug 16;7(8):e41551. doi: 10.1371/journal.pone.0041551 (PMC3420914; doi:10.1371/journal.pone.0041551)
Supplement: Table S1 — CoNAn-SNV model parameters. (XLS) [file pone.0041551.s006.xls]

## Sheet: Sheet1
Param	CN State	Values
α	Loss/Neut	1000,500,1
α	Gain	1000,500,200,1
α	Amp.	1000,350,150,50,1
α	HL. Amp	1000,350,200,100,10,1
β	Loss/Neut	1,500,1000
β	Gain	1,200,500,1000
β	Amp.	1,50,150,350,1000
β	HL. Amp	1000,350,200,100,10,1
δ	Loss/Neut	95,4,1
δ	Gain	93,4,2,1
δ	Amp.	90,4,3,2,1
δ	HL. Amp	85,5,4,3,2,1
