# Supplementary material for: Mutation Discovery in Regions of Segmental Cancer Genome Amplifications with CoNAn-SNV: A Mixture Model for Next Generation Sequencing of Tumors
Source: PLoS One. 2012 Aug 16;7(8):e41551. doi: 10.1371/journal.pone.0041551 (PMC3420914; doi:10.1371/journal.pone.0041551)
Supplement: Table S2 — SNVMix and CoNAn-SNV simulation comparisons. AUCs, with 95% confidence intervals (CIs), are calculated for each copy number state over 100 simulation runs. The sensitivity (ad 95% CIs) of SNVMix and CoNAn-SNV is also reported at the following false positives rates: 0.01, 0.05 and 0.1. SNVMix and CoNAn-SNV have a similar sensitivity in NORM and GAIN CNA states, in AMP and HLAMP CoNAn has a much higher sensitivity when compared to SNVMix. (XLS) [file pone.0041551.s007.xls]

## Sheet: Crisan_SuppTable2
	SNVMIX				CoNAn-SNV
		False Positive Rate				False Positive Rate
	AUC(95% CI)	0.01	0.05	0.1	AUC(95% CI)	0.01	0.05	0.1
CNA-State		Sens. (95% CI)	Sens. (95% CI)	Sens. (95% CI)		Sens. (95% CI)	Sens. (95% CI)	Sens. (95% CI)
NORM	1.00(1.00-1.00)	1.00(1.00-1.00)	1.00(1.00-1.00)	1.00(1.00-1.00)	1.00(1.00-1.00)	1.00(1.00-1.00)	1.00(1.00-1.00)	1.00(1.00-1.00)
GAIN	1.00(1.00-1.00)	1.00(1.00-1.00)	1.00(1.00-1.00)	1.00(1.00-1.00)	1.00(1.00-1.00)	1.00(1.00-1.00)	1.00(1.00-1.00)	1.00(1.00-1.00)
AMP	1.00(1.00-1.00)	0.96(0.92-1.00)	0.99(0.96-1.00)	0.99(0.98-1.00)	1.00(1.00-1.00)	0.99(0.96-1.00)	1.00(0.98-1.00)	1.00(0.99-1.00)
HL AMP	0.92(0.89-0.95)	0.72(0.65-0.80)	0.78(0.70-0.85)	0.82(0.74-0.89)	0.95(0.93-0.97)	0.77(0.69-0.85)	0.84(0.78-0.89)	0.88(0.82-0.93)
