# Supplementary material for: Mutation Discovery in Regions of Segmental Cancer Genome Amplifications with CoNAn-SNV: A Mixture Model for Next Generation Sequencing of Tumors
Source: PLoS One. 2012 Aug 16;7(8):e41551. doi: 10.1371/journal.pone.0041551 (PMC3420914; doi:10.1371/journal.pone.0041551)
Supplement: Table S3 — CNA segment input to CoNAn-SNV. CoNAn-SNV takes as input CNA segments in addition to allelic counts. A line of input indicates a chromosome number, segment start and end site, and lastly a numerical encoding of the CNA state. The numbers are: 2(NEUT/LOSS); 3 (GAIN); 4(AMP); and 5(HLAMP). The model can receive input from any segmentation algorithm so long as it is provided in the same format as this table. Additionally, CoNAn-SNV is not constrained to the state-space used in this paper, and is flexible to other levels of amplification so long as they can be encoded numerically. There are, however, important considerations that should be made if choosing to extend the state-space beyond what has been described in this manuscript. Further instruction for using the model is available on the download page. (XLS) [file pone.0041551.s008.xls]

## Sheet: wgss_pe_X_segs_2
1	145	2024245	2
1	2024246	4946948	3
1	4946949	5195960	2
1	5195961	6373050	3
1	6373051	6881878	2
1	6881879	7680731	3
1	7680732	11262416	2
1	11262417	12199243	3
1	12199244	14778735	2
1	14778736	15441828	3
1	15441829	16725932	2
1	16725933	17053943	5
1	17053944	19684035	3
1	19684036	20292039	2
1	20292040	20937739	3
1	20937740	22023755	2
1	22023756	23129719	3
1	23129720	29390887	2
1	29390888	31159906	3
1	31159907	31801250	2
1	31801251	32037265	3
1	32037266	33770706	2
1	33770707	34223163	3
1	34223164	36562276	2
1	36562277	37684527	3
1	37684528	38254782	2
1	38254783	38507038	3
1	38507039	41494868	2
1	41494869	43444610	3
1	43444611	43866029	4
1	43866030	44271214	3
1	44271215	46644303	2
1	46644304	46865589	3
1	46865590	47626177	2
1	47626178	48314720	3
1	48314721	53300712	2
1	53300713	53952637	3
1	53952638	54333889	2
1	54333890	55314461	3
1	55314462	72107660	2
1	72107661	72607316	1
1	72607317	102386766	2
1	102386767	103447856	1
1	103447857	104961820	2
1	104961821	105973831	1
1	105973832	107526323	2
1	107526324	107921849	3
1	107921850	108541152	2
1	108541153	109964889	3
1	109964890	110983985	4
1	110983986	112417191	3
1	112417192	113005739	2
1	113005740	114071583	3
1	114071584	114861348	4
1	114861349	247188490	5
2	14	11231569	4
2	11231570	11409415	3
2	11409416	12931466	4
2	12931467	14343287	3
2	14343288	22087649	4
2	22087650	22528537	3
2	22528538	23796543	4
2	23796544	24084160	3
2	24084161	24313892	4
2	24313893	24817221	3
2	24817222	31912181	4
2	31912182	32793860	3
2	32793861	34125014	4
2	34125015	36160433	3
2	36160434	36904837	4
2	36904838	37445850	3
2	37445851	39068606	4
2	39068607	39542213	3
2	39542214	40461677	4
2	40461678	41443020	3
2	41443021	44245467	4
2	44245468	44738276	3
2	44738277	49462235	4
2	49462236	53477015	3
2	53477016	55317533	4
2	55317534	55763566	3
2	55763567	56617659	4
2	56617660	58887693	3
2	58887694	60950736	4
2	60950737	61620324	3
2	61620325	62770369	4
2	62770370	64270757	3
2	64270758	72312214	4
2	72312215	72907129	3
2	72907130	75737014	4
2	75737015	78989853	3
2	78989854	80627475	4
2	80627476	84239617	3
2	84239618	89924779	4
2	89924780	91395280	5
2	91395281	103034018	4
2	103034019	104283791	3
2	104283792	115231866	4
2	115231867	117810555	3
2	117810556	120232882	4
2	120232883	120613284	3
2	120613285	123217630	4
2	123217631	124505588	3
2	124505589	125533306	4
2	125533307	126102713	3
2	126102714	132693543	4
2	132693544	132839162	5
2	132839163	135532253	4
2	135532254	136188870	3
2	136188871	137728767	4
2	137728768	147482371	3
2	147482372	148216776	4
2	148216777	148971325	3
2	148971326	153214532	4
2	153214533	158248687	3
2	158248688	159809574	4
2	159809575	160386338	3
2	160386339	161699633	4
2	161699634	168350688	3
2	168350689	170026458	4
2	170026459	170670579	3
2	170670580	174645121	4
2	174645122	175061147	3
2	175061148	175381141	4
2	175381142	175841881	3
2	175841882	179481519	4
2	179481520	190738630	3
2	190738631	192517379	4
2	192517380	196743578	3
2	196743579	197230808	4
2	197230809	197583107	3
2	197583108	198880003	4
2	198880004	200035438	3
2	200035439	202933537	4
2	202933538	204108846	3
2	204108847	205246150	4
2	205246151	205857363	3
2	205857364	208830654	4
2	208830655	215643892	3
2	215643893	225666779	4
2	225666780	226820175	3
2	226820176	242732728	4
3	35056	586672	3
3	586673	637002	5
3	637003	10292338	3
3	10292339	11046269	4
3	11046270	12816030	3
3	12816031	13908135	4
3	13908136	14127447	3
3	14127448	14956833	4
3	14956834	17247540	3
3	17247541	17749347	2
3	17749348	19139498	3
3	19139499	19438812	2
3	19438813	21819482	3
3	21819483	22422822	2
3	22422823	28298814	3
3	28298815	28555471	2
3	28555472	29516348	3
3	29516349	29969454	2
3	29969455	34998632	3
3	34998633	35749644	2
3	35749645	49526683	3
3	49526684	49947372	4
3	49947373	50126104	3
3	50126105	50670867	4
3	50670868	51953038	3
3	51953039	52542774	4
3	52542775	72046162	3
3	72046163	72477270	4
3	72477271	75748251	3
3	75748252	75892699	5
3	75892700	76003897	4
3	76003898	90405287	2
3	90405288	94995032	5
3	94995033	95725877	3
3	95725878	99032328	2
3	99032329	103886381	3
3	103886382	108225490	2
3	108225491	111016074	3
3	111016075	112384682	2
3	112384683	115837671	3
3	115837672	116353787	2
3	116353788	122092264	3
3	122092265	122530288	2
3	122530289	127506382	3
3	127506383	128991251	4
3	128991252	129437512	3
3	129437513	129826556	4
3	129826557	130509158	3
3	130509159	130837901	4
3	130837902	133610401	3
3	133610402	133973510	2
3	133973511	135796225	3
3	135796226	136349458	4
3	136349459	137549922	3
3	137549923	137898018	2
3	137898019	143510859	3
3	143510860	144010224	2
3	144010225	145476074	3
3	145476075	150123441	2
3	150123442	152742556	3
3	152742557	156136957	2
3	156136958	158041272	3
3	158041273	158256018	2
3	158256019	159258636	3
3	159258637	159818360	2
3	159818361	161495496	3
3	161495497	161765090	2
3	161765091	162636853	3
3	162636854	163995045	2
3	163995046	164107791	1
3	164107792	170452742	2
3	170452743	171286431	3
3	171286432	171605753	2
3	171605754	174502462	3
3	174502463	177878794	2
3	177878795	179163582	3
3	179163583	179471051	2
3	179471052	191805901	3
3	191805902	193368298	2
3	193368299	195876616	3
3	195876617	196470890	4
3	196470891	198542494	3
3	198542495	198910836	4
3	198910837	199384501	3
4	29	58802	5
4	58803	3184630	2
4	3184631	3543408	3
4	3543409	3608563	5
4	3608564	5001941	3
4	5001942	5420514	2
4	5420515	10001148	3
4	10001149	17673954	2
4	17673955	18718621	3
4	18718622	20195912	2
4	20195913	20422466	3
4	20422467	20805538	2
4	20805539	22662450	3
4	22662451	23461199	2
4	23461200	26208905	3
4	26208906	28686523	2
4	28686524	29612308	1
4	29612309	31999022	2
4	31999023	34773563	1
4	34773564	48786752	2
4	48786753	52378693	5
4	52378694	58559841	3
4	58559842	71173341	2
4	71173342	72917802	3
4	72917803	73813464	2
4	73813465	74151761	3
4	74151762	74587676	2
4	74587677	78333043	3
4	78333044	78529804	4
4	78529805	78856082	3
4	78856083	79125364	2
4	79125365	79865627	3
4	79865628	82332757	2
4	82332758	87691578	3
4	87691579	87958008	2
4	87958009	90771474	3
4	90771475	99558739	2
4	99558740	101477734	3
4	101477735	103220660	2
4	103220661	104657004	3
4	104657005	106022434	2
4	106022435	106511417	3
4	106511418	108507103	2
4	108507104	111824615	3
4	111824616	119702906	2
4	119702907	120278436	3
4	120278437	121860645	2
4	121860646	123312294	3
4	123312295	123620180	2
4	123620181	125249619	3
4	125249620	128275265	2
4	128275266	128789515	3
4	128789516	129368628	2
4	129368629	130011769	3
4	130011770	132797331	2
4	132797332	133120021	3
4	133120022	139435730	2
4	139435731	150324001	3
4	150324002	151064353	2
4	151064354	151435705	3
4	151435706	152107720	2
4	152107721	156792413	3
4	156792414	159270059	2
4	159270060	160773352	3
4	160773353	165577841	2
4	165577842	166903535	3
4	166903536	169275876	2
4	169275877	171612743	3
4	171612744	173909381	2
4	173909382	175115537	3
4	175115538	177354809	2
4	177354810	177881193	3
4	177881194	178337852	2
4	178337853	178730837	3
4	178730838	182117884	2
4	182117885	190700871	3
4	190700872	190923638	5
4	190923639	191032063	3
4	191032064	191214730	5
5	63450	407001	4
5	407002	911905	5
5	911906	11930214	4
5	11930215	13425896	3
5	13425897	17736967	4
5	17736968	31080597	3
5	31080598	36124271	4
5	36124272	36318735	3
5	36318736	36835918	4
5	36835919	37691227	3
5	37691228	38978352	4
5	38978353	39184357	3
5	39184358	39669392	4
5	39669393	40346781	3
5	40346782	41796870	4
5	41796871	42860496	3
5	42860497	44092744	4
5	44092745	45949516	3
5	45949517	46347959	4
5	46347960	49599285	5
5	49599286	53039408	3
5	53039409	54589612	4
5	54589613	55147698	3
5	55147699	58316345	4
5	58316346	59640042	3
5	59640043	60156307	4
5	60156308	60490585	3
5	60490586	61632223	4
5	61632224	61914356	3
5	61914357	62300705	4
5	62300706	65513861	3
5	65513862	72146858	4
5	72146859	72444754	3
5	72444755	74423709	4
5	74423710	74930765	3
5	74930766	77328163	4
5	77328164	77762804	3
5	77762805	80696338	4
5	80696339	81084376	3
5	81084377	82257680	4
5	82257681	95024730	3
5	95024731	96250342	4
5	96250343	106582213	3
5	106582214	107237005	4
5	107237006	107776289	3
5	107776290	108057405	4
5	108057406	108584158	3
5	108584159	108713195	4
5	108713196	109262185	3
5	109262186	109754491	4
5	109754492	110880867	3
5	110880868	115170848	4
5	115170849	115685324	3
5	115685325	116283072	4
5	116283073	118633043	3
5	118633044	118818802	4
5	118818803	121450370	3
5	121450371	122626553	4
5	122626554	123291844	3
5	123291845	124641837	4
5	124641838	125377782	3
5	125377783	127420425	4
5	127420426	131217979	3
5	131217980	143967210	4
5	143967211	144546020	3
5	144546021	145445028	4
5	145445029	145660519	3
5	145660520	147372318	4
5	147372319	147782059	3
5	147782060	160674937	4
5	160674938	166844919	3
5	166844920	170232563	4
5	170232564	170568419	3
5	170568420	180647645	4
6	8694	239010	4
6	239011	327373	5
6	327374	8325460	4
6	8325461	10281342	3
6	10281343	20654865	4
6	20654866	21053906	3
6	21053907	22511121	4
6	22511122	24060025	3
6	24060026	29092055	4
6	29092056	29516198	3
6	29516199	32560026	4
6	32560027	32780330	2
6	32780331	45000312	4
6	45000313	45501409	3
6	45501410	47543664	4
6	47543665	51785272	3
6	51785273	53935423	4
6	53935424	57306264	3
6	57306265	57715942	5
6	57715943	71606914	3
6	71606915	71970894	4
6	71970895	73897901	3
6	73897902	74353328	4
6	74353329	84786535	3
6	84786536	87759524	4
6	87759525	88488208	3
6	88488209	89381112	4
6	89381113	89718711	3
6	89718712	91269109	4
6	91269110	99521794	3
6	99521795	99924506	4
6	99924507	105640394	3
6	105640395	111722760	4
6	111722761	111925479	3
6	111925480	112818391	4
6	112818392	117462938	3
6	117462939	119539397	4
6	119539398	125398604	3
6	125398605	126630967	4
6	126630968	130695606	3
6	130695607	131912655	4
6	131912656	134354862	3
6	134354863	135651773	4
6	135651774	136186023	3
6	136186024	140295141	4
6	140295142	142817536	3
6	142817537	145526910	4
6	145526911	147781466	3
6	147781467	152768563	4
6	152768564	154450963	3
6	154450964	162952648	4
6	162952649	163177915	3
6	163177916	170862320	4
7	36103	8594879	4
7	8594880	20915303	3
7	20915304	24525693	4
7	24525694	24702061	3
7	24702062	26669545	4
7	26669546	27137400	3
7	27137401	27562093	4
7	27562094	27837394	3
7	27837395	33228311	4
7	33228312	33496299	3
7	33496300	39992887	4
7	39992888	40555635	3
7	40555636	48946198	4
7	48946199	50154547	3
7	50154548	52054845	4
7	52054846	54619340	3
7	54619341	57885237	4
7	57885238	61684613	5
7	61684614	63513299	4
7	63513300	64084148	3
7	64084149	76936416	4
7	76936417	77449534	3
7	77449535	77818810	4
7	77818811	90605041	3
7	90605042	91409960	4
7	91409961	91862424	3
7	91862425	92691583	4
7	92691584	94742577	3
7	94742578	103035466	4
7	103035467	103665740	3
7	103665741	106678769	4
7	106678770	107186123	3
7	107186124	108303848	4
7	108303849	110973498	3
7	110973499	111957564	4
7	111957565	115962666	3
7	115962667	116754013	4
7	116754014	126218712	3
7	126218713	134708582	4
7	134708583	134995050	3
7	134995051	135633298	4
7	135633299	136630350	3
7	136630351	143896730	4
7	143896731	147287157	3
7	147287158	158817147	4
8	156	821958	1
8	821959	2172414	2
8	2172415	2281575	3
8	2281576	10234568	1
8	10234569	10932459	2
8	10932460	33792219	1
8	33792220	34337619	4
8	34337620	35272317	3
8	35272318	38990316	4
8	38990317	39950841	3
8	39950842	43549514	4
8	43549515	43869359	3
8	43869360	47024495	5
8	47024496	50150208	4
8	50150209	52734589	3
8	52734590	59619473	4
8	59619474	61114706	3
8	61114707	64651586	4
8	64651587	66191258	3
8	66191259	67638295	4
8	67638296	68419241	3
8	68419242	68936696	4
8	68936697	70522090	3
8	70522091	74558618	4
8	74558619	74960061	3
8	74960062	75423255	4
8	75423256	80708258	3
8	80708259	82451914	4
8	82451915	94191214	3
8	94191215	95389399	4
8	95389400	95980685	3
8	95980686	99547050	4
8	99547051	101390905	3
8	101390906	104480154	4
8	104480155	105359546	3
8	105359547	106077569	4
8	106077570	117189644	3
8	117189645	121208898	4
8	121208899	121604733	3
8	121604734	122255569	4
8	122255570	123488970	3
8	123488971	137576792	4
8	137576793	138861939	3
8	138861940	146274560	4
9	33	3207333	3
9	3207334	3533648	2
9	3533649	8872799	3
9	8872800	13355367	2
9	13355368	15446626	3
9	15446627	15877201	2
9	15877202	17130871	3
9	17130872	17496800	2
9	17496801	20575428	3
9	20575429	21107468	2
9	21107469	22371719	3
9	22371720	23418876	2
9	23418877	24083277	3
9	24083278	26365699	2
9	26365700	28148013	3
9	28148014	31945540	2
9	31945541	36722759	3
9	36722760	36971902	4
9	36971903	37121908	3
9	37121909	37335590	2
9	37335591	37899819	3
9	37899820	38045228	4
9	38045229	38745371	3
9	38745372	44809994	2
9	44809995	68308720	5
9	68308721	74692308	3
9	74692309	76362550	2
9	76362551	79001555	3
9	79001556	79205834	2
9	79205835	82224244	3
9	82224245	82837916	2
9	82837917	91155267	3
9	91155268	91842850	4
9	91842851	94790166	3
9	94790167	95071602	4
9	95071603	103570129	3
9	103570130	106578138	2
9	106578139	115297353	3
9	115297354	116316347	4
9	116316348	123340489	3
9	123340490	123719738	4
9	123719739	125120179	3
9	125120180	125420515	4
9	125420516	129479973	3
9	129479974	131573661	4
9	131573662	132720655	3
9	132720656	133747192	4
9	133747193	134582935	3
9	134582936	138628161	4
9	138628162	139877578	3
9	139877579	140264598	4
10	50504	300177	3
10	300178	713207	4
10	713208	1120597	3
10	1120598	1762289	4
10	1762290	8900458	3
10	8900459	10350843	2
10	10350844	19347146	3
10	19347147	20137350	2
10	20137351	38812771	3
10	38812772	41745283	5
10	41745284	41838383	3
10	41838384	42143434	5
10	42143435	46370475	3
10	46370476	46564202	5
10	46564203	48140035	4
10	48140036	49364101	3
10	49364102	50233854	4
10	50233855	52939351	3
10	52939352	54166430	2
10	54166431	54409241	3
10	54409242	59432731	2
10	59432732	64601596	3
10	64601597	65082115	2
10	65082116	65591421	3
10	65591422	68642932	2
10	68642933	71046666	3
10	71046667	71398760	4
10	71398761	71740167	3
10	71740168	73256310	4
10	73256311	75596328	3
10	75596329	76075450	2
10	76075451	78674187	3
10	78674188	80868836	4
10	80868837	82803572	3
10	82803573	83511987	2
10	83511988	85008265	3
10	85008266	85263902	2
10	85263903	87765526	3
10	87765527	88115193	4
10	88115194	94597839	3
10	94597840	94781676	2
10	94781677	99506999	3
10	99507000	99849514	4
10	99849515	105293801	3
10	105293802	105597954	4
10	105597955	112622964	3
10	112622965	112771621	2
10	112771622	116867957	3
10	116867958	117567334	2
10	117567335	121013054	3
10	121013055	121275073	4
10	121275074	123831977	3
10	123831978	124433777	4
10	124433778	125122105	3
10	125122106	126417472	4
10	126417473	131870810	3
10	131870811	135370579	4
11	51386	846037	3
11	846038	3201329	4
11	3201330	4902175	3
11	4902176	5188276	2
11	5188277	11189953	3
11	11189954	11570177	4
11	11570178	16143332	3
11	16143333	16586405	2
11	16586406	17341028	3
11	17341029	17794390	4
11	17794391	21362114	3
11	21362115	26851293	2
11	26851294	27979072	3
11	27979073	28393588	2
11	28393589	28683848	3
11	28683849	29602115	2
11	29602116	30950091	3
11	30950092	31713608	2
11	31713609	37215437	3
11	37215438	42282458	2
11	42282459	44230201	3
11	44230202	45896465	4
11	45896466	48756603	3
11	48756604	48927006	5
11	48927007	49925658	2
11	49925659	50603409	3
11	50603410	50963874	5
11	50963875	54650808	3
11	54650809	54790578	4
11	54790579	56216441	2
11	56216442	60225075	3
11	60225076	61445747	4
11	61445748	63463604	3
11	63463605	64412227	4
11	64412228	68146185	3
11	68146186	70976777	4
11	70976778	71965165	3
11	71965166	72225399	4
11	72225400	72533583	3
11	72533584	72787663	4
11	72787664	74518020	3
11	74518021	75192496	4
11	75192497	75532244	3
11	75532245	75746415	4
11	75746416	76469104	3
11	76469105	76603837	4
11	76603838	78034366	3
11	78034367	78820460	4
11	78820461	80194352	3
11	80194353	81824508	2
11	81824509	83250510	3
11	83250511	84463723	2
11	84463724	86415521	3
11	86415522	86736352	2
11	86736353	88172395	3
11	88172396	91162958	2
11	91162959	96246424	3
11	96246425	99760846	2
11	99760847	102394078	3
11	102394079	102867403	2
11	102867404	103415878	3
11	103415879	105475365	2
11	105475366	105858919	3
11	105858920	106321981	2
11	106321982	115283758	3
11	115283759	116107650	4
11	116107651	116713920	3
11	116713921	117564255	4
11	117564256	118848342	3
11	118848343	119651842	4
11	119651843	119890981	3
11	119890982	120360313	4
11	120360314	124443725	3
11	124443726	124822029	4
11	124822030	125619944	3
11	125619945	126372482	4
11	126372483	133182562	3
11	133182563	134444076	4
12	16302	9515703	4
12	9515704	11269478	3
12	11269479	15041203	4
12	15041204	24334470	3
12	24334471	26455589	4
12	26455590	27014861	3
12	27014862	28085807	4
12	28085808	29558735	3
12	29558736	33073160	4
12	33073161	34143512	3
12	34143513	36276423	4
12	36276424	36413568	5
12	36413569	36977448	4
12	36977449	41108631	3
12	41108632	41693272	4
12	41693273	43806772	3
12	43806773	44387771	4
12	44387772	44681276	3
12	44681277	53741767	4
12	53741768	54178087	3
12	54178088	57306675	4
12	57306676	61297542	3
12	61297543	61864569	4
12	61864570	62477624	3
12	62477625	63747937	4
12	63747938	64141055	3
12	64141056	67899257	4
12	67899258	68789490	3
12	68789491	69068598	2
12	69068599	71032377	3
12	71032378	74119433	2
12	74119434	76450064	3
12	76450065	78231256	2
12	78231257	78503100	3
12	78503101	87918768	2
12	87918769	89093541	3
12	89093542	90257085	2
12	90257086	106226915	3
12	106226916	106598063	4
12	106598064	106965667	3
12	106965668	107554078	4
12	107554079	108370851	3
12	108370852	108853915	4
12	108853916	109935132	3
12	109935133	110375169	4
12	110375170	111639658	3
12	111639659	113164382	4
12	113164383	116212161	3
12	116212162	116631849	4
12	116631850	122893997	3
12	122893998	124349347	4
12	124349348	127238307	3
12	127238308	127852379	4
12	127852380	128963129	3
12	128963130	131963150	4
12	131963151	132279291	3
13	17918054	18853954	4
13	18853955	19564965	3
13	19564966	21815788	4
13	21815789	22393456	3
13	22393457	31753697	4
13	31753698	32256620	3
13	32256621	34275620	4
13	34275621	34631257	3
13	34631258	35134145	2
13	35134146	36648625	3
13	36648626	38127675	2
13	38127676	53027965	3
13	53027966	58511708	2
13	58511709	59148167	3
13	59148168	59669612	2
13	59669613	60403163	3
13	60403164	62502524	2
13	62502525	62549126	5
13	62549127	72494342	2
13	72494343	76531655	3
13	76531656	76788481	2
13	76788482	80017832	3
13	80017833	93153001	2
13	93153002	102871770	3
13	102871771	105169053	2
13	105169054	110615558	3
13	110615559	113967754	4
13	113967755	114120255	3
14	18070001	18367727	5
14	18367728	19879151	3
14	19879152	21349831	4
14	21349832	21800257	3
14	21800258	25221963	4
14	25221964	31390492	3
14	31390493	34236514	4
14	34236515	34743769	3
14	34743770	34989946	4
14	34989947	35911917	3
14	35911918	36452386	4
14	36452387	38038046	3
14	38038047	38544818	4
14	38544819	48574745	3
14	48574746	49647152	4
14	49647153	50186688	3
14	50186689	51946357	4
14	51946358	52641638	3
14	52641639	57709878	4
14	57709879	58086947	3
14	58086948	59453616	4
14	59453617	60600542	3
14	60600543	61850439	4
14	61850440	62713976	3
14	62713977	64946459	4
14	64946460	65287543	3
14	65287544	65976191	4
14	65976192	66868009	3
14	66868010	67394842	4
14	67394843	67713258	3
14	67713259	80038861	4
14	80038862	80461403	3
14	80461404	81607512	4
14	81607513	87099129	3
14	87099130	105093502	4
14	105093503	105310736	5
14	105310737	106354177	4
15	18260001	18475380	4
15	18475381	20209617	5
15	20209618	21904142	3
15	21904143	22061328	1
15	22061329	33442124	3
15	33442125	34609793	2
15	34609794	44740069	3
15	44740070	45132681	2
15	45132682	47445604	3
15	47445605	47726376	2
15	47726377	52179814	3
15	52179815	52655555	2
15	52655556	54210530	3
15	54210531	55343515	2
15	55343516	59922280	3
15	59922281	60151504	2
15	60151505	63978274	3
15	63978275	64316921	4
15	64316922	64631315	3
15	64631316	65280931	4
15	65280932	67597651	3
15	67597652	68620115	4
15	68620116	71756736	3
15	71756737	72986782	4
15	72986783	75584301	3
15	75584302	76482616	4
15	76482617	78859277	3
15	78859278	79035161	4
15	79035162	86243408	3
15	86243409	86776097	4
15	86776098	98308911	3
15	98308912	98645235	4
15	98645236	100327602	3
16	4	2842479	5
16	2842480	4331010	4
16	4331011	5937797	5
16	5937798	10519114	4
16	10519115	11554370	5
16	11554371	12025859	4
16	12025860	12661423	5
16	12661424	14659696	4
16	14659697	16212093	5
16	16212094	17100265	4
16	17100266	17467549	5
16	17467550	22334036	4
16	22334037	22662405	5
16	22662406	26823308	4
16	26823309	29256519	5
16	29256520	30424860	4
16	30424861	31435458	5
16	31435459	32386736	4
16	32386737	34058647	5
16	34058648	35069609	2
16	35069610	45058022	5
16	45058023	47919698	2
16	47919699	48386110	3
16	48386111	49010287	2
16	49010288	49330196	3
16	49330197	64579211	2
16	64579212	65123952	3
16	65123953	69279620	2
16	69279621	69396814	3
16	69396815	69762779	5
16	69762780	80040325	2
16	80040326	80503946	3
16	80503947	82242498	2
16	82242499	88712051	3
17	29	205566	3
17	205567	5918418	2
17	5918419	6420071	3
17	6420072	16606765	2
17	16606766	18193254	3
17	18193255	18853952	2
17	18853953	21130935	4
17	21130936	21291087	5
17	21291088	23409593	4
17	23409594	23550406	3
17	23550407	47385363	4
17	47385364	50531552	3
17	50531553	54132469	4
17	54132470	54713056	3
17	54713057	54963321	4
17	54963322	55283485	3
17	55283486	55620783	4
17	55620784	56613533	3
17	56613534	56941874	4
17	56941875	57506436	3
17	57506437	58388035	4
17	58388036	58783637	3
17	58783638	61182896	4
17	61182897	61607053	3
17	61607054	64389604	4
17	64389605	64921860	3
17	64921861	65511742	4
17	65511743	67269611	3
17	67269612	78648980	4
18	2	24748922	2
18	24748923	26338939	1
18	26338940	33088262	2
18	33088263	33540719	3
18	33540720	42176572	2
18	42176573	42553921	3
18	42553922	44320031	2
18	44320032	44676917	3
18	44676918	61058182	2
18	61058183	63995231	1
18	63995232	74308394	2
18	74308395	74695794	3
18	74695795	75171766	2
18	75171767	75779578	3
18	75779579	76113538	2
19	12268	4632043	2
19	4632044	5190510	3
19	5190511	6397769	2
19	6397770	6840925	3
19	6840926	7073971	5
19	7073972	7497722	4
19	7497723	7696840	3
19	7696841	20840101	2
19	20840102	20890116	5
19	20890117	24301088	3
19	24301089	63793263	5
20	8090	6857700	4
20	6857701	7761344	3
20	7761345	13388165	4
20	13388166	14779263	3
20	14779264	26134955	4
20	26134956	29300794	5
20	29300795	52777615	4
20	52777616	53639951	3
20	53639952	62430993	4
21	9719769	13377425	5
21	13377426	14431681	4
21	14431682	26108236	3
21	26108237	26768876	4
21	26768877	28885015	3
21	28885016	30193655	4
21	30193656	31174974	3
21	31174975	32033126	4
21	32033127	32448309	5
21	32448310	34763126	4
21	34763127	37304306	3
21	37304307	46920550	4
22	14430016	15255666	3
22	15255667	16638110	2
22	16638111	16842037	3
22	16842038	17133769	2
22	17133770	17367342	5
22	17367343	19321288	3
22	19321289	21722092	2
22	21722093	22903427	3
22	22903428	25685908	2
22	25685909	26576694	3
22	26576695	28918869	2
22	28918870	29407838	3
22	29407839	34032130	2
22	34032131	34370518	3
22	34370519	34831713	2
22	34831714	37043998	3
22	37043999	38098641	2
22	38098642	38449506	3
22	38449507	41591952	2
22	41591953	42271921	3
22	42271922	42549741	2
22	42549742	43882686	3
22	43882687	44656430	2
22	44656431	48405746	3
22	48405747	49583960	2
23	97	39083859	2
23	39083860	39731546	3
23	39731547	58538957	2
23	58538958	61809836	5
23	61809837	67785582	2
23	67785583	68459716	3
23	68459717	151752723	2
23	151752724	152552481	3
23	152552482	154907331	2
