# Supplementary material for: Mutation Discovery in Regions of Segmental Cancer Genome Amplifications with CoNAn-SNV: A Mixture Model for Next Generation Sequencing of Tumors
Source: PLoS One. 2012 Aug 16;7(8):e41551. doi: 10.1371/journal.pone.0041551 (PMC3420914; doi:10.1371/journal.pone.0041551)
Supplement: Table S6 — Genomic Positions with skewed allelic genotypes. This table indicates positions in the entire genome that harbour the extreme allelic skews such as aaaab and abbbb. (XLS) [file pone.0041551.s011.xls]

## Sheet: Sheet1
Chromosome	Start Position (bp)	End Position (bp)	Length / Mb	Start Position (rsID)	End Position (rsId)	No. Probes	Copy Number	LOH	Tumour State	Max. Log BF	Tumour State 1	Tumour State 2	Tumour State 3	Tumour State 4	Tumour State 5	Tumour State 6	Tumour State 7	Tumour State 8	Tumour State 9	Tumour State 10	Tumour State 11	Tumour State 12	Tumour State 13	Tumour State 14	Tumour State 15	Tumour State 16	Tumour State 17	Tumour State 18	Tumour State 19	Tumour State 20	Tumour State 21
8	40218904	140419292	100.2	SNP_A-1993105	CN_1294207	62075	4	0	5	32509.6	-480490	-67125.4	0	25106	32509.6	22265.5	25002.6	19712.5	3441.74	4179.07	-3302.13	3462.1	17387.7	18325	9270.78	-11441.7	-27306.2	-10632.4	-6736.4	-12857.4	-30522.9
9	6638110	72664453	66	CN_1298228	SNP_A-4279065	27905	3	0	4	4581.95	-207453	-24740.6	0	4581.95	1201.33	-834.313	-7498.12	-6835.69	-21082.5	-18453.4	-20344	-2993.15	-3243.02	-8155.29	-16536	-29038.9	-20930.9	-18940.5	-21853.9	-28487.1	-39290.7
1	44128729	104027091	59.9	CN_464967	CN_433563	39112	2	1	12	7792.9	-257055	-5666.55	0	-1896.14	-10829.1	-18560	-26506.2	-31712.4	-48169.6	-49723.2	-53808.5	7792.9	-2761.84	-17285.6	-34699.7	-56033.8	-15012.6	-22054.9	-33469	-48262.8	-67223.8
1	118807006	174951505	56.1	SNP_A-2303006	SNP_A-2110422	20662	6	0	9	43969.3	-159362	-26793.9	0	14408.4	26360	23317.3	36143.7	33258	43969.3	42360.2	39762.8	2171.95	15038.6	25116.6	33762.8	40925.4	-1989.87	10521.3	20490.2	29136.3	36422.1
1	198612553	247191011	48.6	CN_487798	CN_479920	34081	6	0	9	76668.4	-264546	-43844.6	0	24272.5	44904.9	39443.3	62192.6	56887.6	76668.4	73576.6	68880.7	3916.43	25582.8	42889.7	58128.5	71373.5	-3160.11	17805.1	34824.1	49962.1	63297.8
16	34054852	69403572	35.3	CN_134164	SNP_A-8533954	16202	2	1	12	3470.7	-111381	-5165.37	0	139.077	-2901.85	-6044.87	-8949.48	-11233.9	-17767.6	-18674.3	-20313.3	3470.7	383.005	-4896.2	-11741.6	-20520.2	-4818.6	-6654.75	-10771.7	-16615.9	-24481.6
19	32439833	63789666	31.3	CN_787214	CN_790043	18376	6	0	9	37318.4	-138045	-23752.9	0	12391.1	22574.4	20203.7	30944.3	28311.3	37318.4	35273.1	33511.2	2384.08	13875.8	22701.7	30042.2	35760.4	-115.836	11100.1	19856.7	27224	33066.5
22	21581602	48347555	26.8	SNP_A-1804774	SNP_A-8636207	19428	2	1	12	4709.2	-145109	-10014.4	0	2016.03	-184.008	-4192.35	-6456.09	-9630.32	-16526.7	-18084.9	-20156.3	4709.2	3075.41	-1971.3	-9390.84	-19588.6	-4475.83	-4863.47	-8608.25	-14880.2	-24004.4
8	7237790	33787440	26.5	CN_1282128	SNP_A-8715827	20311	1	1	2	10138.8	-106169	10138.8	0	-5627.89	-13799.3	-16576.1	-23989.8	-24570.4	-35749.1	-34441.3	-35968.3	-8.7234	-10965	-20928.9	-30734.2	-41346.4	-17149.2	-24562.8	-32040.2	-39943.3	-48910.5
13	77595018	102789615	25.2	SNP_A-8605201	SNP_A-8316408	16874	3	0	4	2291.52	-123865	-14122.1	0	2291.52	-255.224	-1464.88	-5945.27	-5399.07	-14499	-12706.3	-13859.1	-2075.86	-2888.95	-6303.31	-11715.7	-19516.8	-13420.3	-12744.9	-14900.7	-19208.7	-25937.1
10	52776088	77715269	24.9	SNP_A-1848134	SNP_A-1888808	17061	3	0	4	2796.09	-126409	-15431.6	0	2796.09	633.602	-375.767	-4708.37	-4040.63	-13012.8	-11222.4	-12275.1	-2251.76	-2320.17	-5234.22	-10272.9	-17858.4	-13065.2	-11754.2	-13444.1	-17427.4	-23987.7
1	1677447	25455928	23.8	CN_445858	CN_482241	14136	2	1	12	3707.73	-106048	-6117.57	0	997.687	-1008.47	-4040.25	-5923.15	-8313.6	-13518.8	-14701.6	-16234.4	3707.73	1891.47	-2267.36	-8040.57	-15726	-3207.02	-4018.01	-7157.09	-12037.3	-18900.3
4	129637598	152662222	23	CN_1041136	CN_1048194	13697	3	0	4	1439.73	-97137.8	-10885.9	0	1439.73	-670.47	-1520.24	-5206.55	-4976.13	-12028.5	-10996.3	-11742.6	-1148.23	-1709.35	-4480.96	-8899.32	-15286.9	-8769.76	-8343.85	-10237.9	-13901.2	-19561.7
13	54331743	76989994	22.7	SNP_A-8500200	CN_652481	14431	3	0	4	1435.74	-102413	-11175.6	0	1435.74	-1059.71	-1959.52	-6099.65	-5523.05	-13461.9	-11835	-12759.5	-1954.74	-3078.03	-6262.61	-11032.5	-17740.6	-11505.7	-11374.7	-13511.7	-17379.7	-23216.4
11	59035018	79797431	20.8	CN_576819	CN_575063	11248	3	1	13	3975.81	-90089.5	-9774.35	0	2641.61	2724.84	943.036	395.875	-1273.55	-4453.23	-5540.81	-6508.36	2576.46	3975.81	2778.12	-295.905	-5452.07	-632.682	1029.08	246.716	-2397.98	-7122.53
16	69759990	88815036	19.1	SNP_A-8560648	CN_732023	16134	2	1	12	4646.12	-116091	-4497.38	0	1014.52	-1403.92	-5515.69	-7203.34	-10240.7	-15978.2	-17249.9	-19401.6	4646.12	1498.67	-3856.46	-10740.3	-19528.5	-5916.94	-7497.96	-11378.9	-16988.7	-24612.7
4	172011507	190864707	18.9	SNP_A-2205422	CN_1060066	12932	3	0	4	2085.15	-96092.1	-11428	0	2085.15	448.449	-473.815	-3674.59	-3321.85	-10059.9	-8786.56	-9643.86	-1460.7	-1638.93	-3959.91	-7892.94	-13741	-9698.21	-8827.53	-10226.7	-13353.5	-18416.9
17	505908	18260587	17.8	CN_752511	CN_749705	11384	2	1	12	2661.2	-81459	-4787.64	0	821.776	-761.707	-3182.91	-4637.09	-6457.97	-10636.7	-11409.7	-12700.2	2661.2	1153.07	-2146.82	-6682.08	-12701.2	-3356.21	-4059.36	-6535.9	-10345.7	-15688.7
3	80533736	97818908	17.3	CN_1042581	CN_1045098	6883	3	0	4	792.072	-47279.7	-5762.67	0	792.072	-166.654	-463.785	-2307.44	-2119.09	-5609.58	-5070.38	-5375.35	-660.575	-754.288	-1979.06	-4054.39	-7147.89	-4182.43	-3827.3	-4658.83	-6401.25	-9174.15
9	123030438	140020889	17	CN_1321547	CN_384061	9591	3	0	4	2104.57	-77703	-10314.5	0	2104.57	1288.65	934.746	-1381.34	-915.375	-5837.11	-4928.99	-5378.28	-1143.98	-318.675	-1374.2	-3842.03	-7962.41	-5632.02	-4229.47	-4758.14	-6764.55	-10429.9
1	25545741	42079781	16.5	CN_484342	SNP_A-2268132	9106	2	1	12	2036.72	-67080.3	-3794.33	0	246.025	-1395.25	-3127.62	-4778	-6114	-9779.66	-10410.7	-11296.4	2036.72	632.383	-2205.33	-6042.36	-11065.1	-2010.65	-2807.12	-5052.75	-8373.25	-12922.1
1	181819949	198339589	16.5	SNP_A-1859825	SNP_A-2248724	10929	6	0	9	22521.9	-79634.3	-13826.5	0	7383.66	13499.7	11913.2	18506.5	16994	22521.9	21663.8	20301.4	1065.85	7634.57	12777.2	17194.4	20863.4	-1300.72	5096.99	10181.2	14587.4	18316.8
11	41821186	57643858	15.8	CN_567935	SNP_A-8470444	6975	3	1	13	2014.94	-52610.4	-5416.66	0	1516.91	1450.32	226.374	-134.776	-1155.12	-3208.18	-3747.99	-4419.32	1514.09	2014.94	1062.88	-945.857	-4142.69	-1088.59	-326.915	-963.715	-2664.4	-5557.55
3	145923599	160520574	14.6	CN_991450	CN_1004806	9087	3	0	4	1231.6	-64291.2	-7842.26	0	1231.6	-155.814	-629.11	-3205.88	-2758.8	-7766.68	-6729.42	-7218.68	-1286.08	-1605.24	-3364.85	-6211.56	-10358.8	-7216.07	-6747	-7833.63	-10103.8	-13697.8
12	117801082	132288262	14.5	SNP_A-8580805	CN_604436	9724	3	0	4	2120.19	-78077	-10085.3	0	2120.19	1195.07	654.555	-1666.14	-1283.47	-6361.55	-5386.91	-5950.04	-1166.45	-622.665	-1944.28	-4640.6	-8943.68	-6839.14	-5575.91	-6228.43	-8337.18	-12066.6
10	84891924	99335209	14.4	CN_527413	CN_051739	9613	3	0	4	1502.57	-72146.1	-8660.16	0	1502.57	249.909	-309.807	-2808.69	-2455.51	-7546.24	-6585.91	-7131.62	-1193.51	-1267.36	-2964.48	-5853.92	-10182.3	-7051.99	-6380.93	-7404.31	-9717.22	-13483.8
15	27468257	41702041	14.2	CN_680888	CN_683285	9066	3	0	4	1581.73	-68761.6	-8445.51	0	1581.73	543.949	-16.488	-2200.2	-1985.51	-6595.03	-5829.6	-6360.7	-923.198	-759.683	-2217.52	-4870.29	-8938.52	-6260.19	-5416.6	-6248.87	-8356.66	-11894.9
10	113891275	127369981	13.5	CN_505695	CN_516824	9967	3	0	4	2180.25	-79509.2	-10322.3	0	2180.25	1242.08	658.447	-1690.09	-1291.47	-6491.42	-5433.64	-6070.16	-1262.71	-723.95	-2101.78	-4867.86	-9263.91	-7273.34	-6019.22	-6709.49	-8873.94	-12675.7
4	105229090	118640248	13.4	SNP_A-8357626	CN_1023525	8201	3	0	4	737.88	-58564.2	-6313.97	0	737.88	-631.05	-1148.33	-3437.41	-3285.04	-7594.06	-6956.24	-7423.48	-736.366	-1198.84	-2970.25	-5688.43	-9562.47	-5284.72	-5160.54	-6394.85	-8663.45	-12105.1
3	161198801	174176049	13	SNP_A-2130405	CN_981211	7904	3	0	4	973.22	-56167.6	-6722.57	0	973.22	-192.963	-587.447	-2763.41	-2476.05	-6670.66	-5936.15	-6329.01	-942.343	-1146.3	-2640	-5087.63	-8684.98	-5555.93	-5160.08	-6121.1	-8116.96	-11278.7
12	68321704	81238712	12.9	CN_594747	SNP_A-4204460	8219	3	0	4	1113	-58773	-7038.06	0	1113	-67.7185	-502.114	-2702.2	-2352.9	-6716.25	-5821.43	-6322.74	-1142.64	-1388.88	-2928.27	-5439.85	-9122.64	-6400.09	-6004.28	-6982.21	-9008.22	-12216.9
14	67736440	80274216	12.5	SNP_A-8651546	CN_678213	8451	4	0	6	3456.92	-69529	-12051.8	0	2368.81	2350.35	3456.92	869.379	2501.88	-2179.48	-533.768	-34.5917	-2916.42	-1035.44	-823.417	-1923.83	-4576.66	-7467.84	-5103.42	-4453.48	-5146.69	-7392.19
4	36125895	47950157	11.8	SNP_A-4229543	CN_1080445	7592	2	1	12	1599.62	-48075.7	-320.618	0	-602.037	-2508.38	-4030.51	-5640.75	-6671.6	-9884.96	-10205.6	-11000.9	1599.62	-753.528	-3749.1	-7223.29	-11400.8	-3000.57	-4598.86	-6948.49	-9891.96	-13593.9
5	169299284	180722926	11.4	SNP_A-8669071	CN_1123085	7276	4	0	6	3640.67	-60739.6	-11044.3	0	2223.41	2370.71	3640.67	1331.85	3048.03	-1049.57	622.852	1246.43	-2905.94	-1022.85	-563.407	-1221.83	-3216.54	-6865.34	-4567.14	-3733.11	-4046.54	-5694.6
3	68832381	79976864	11.1	CN_1046807	CN_1038220	7487	3	0	4	1306.18	-55661.8	-6598.44	0	1306.18	413.484	-166.268	-1908.46	-1747.96	-5578.36	-4875.37	-5419.8	-722.952	-763.358	-2067.08	-4318.31	-7700.91	-5422.18	-4870.3	-5650.73	-7447.73	-10385
13	103015165	113978334	11	SNP_A-8485412	SNP_A-8380093	7987	3	0	4	1476.08	-62499.1	-7367.23	0	1476.08	491.782	-171.72	-2079.03	-1854.15	-6083.43	-5230.41	-5856.14	-962.897	-1058.05	-2507.05	-4970.22	-8618.46	-6602.78	-5996.24	-6813.94	-8707.75	-11803.7
7	125349215	136061137	10.7	CN_1194668	CN_1221320	6978	4	0	6	2800.45	-55097.3	-9629.74	0	1974.74	2030.22	2800.45	853.459	2073.06	-1607.33	-327.307	-0.4293	-2225.45	-716.755	-540.513	-1424.06	-3573.38	-5948.4	-4039.45	-3516.02	-4083.13	-5910.74
3	39786912	50346436	10.6	SNP_A-8484121	SNP_A-2156903	5796	3	0	4	980.687	-43411.1	-5682.86	0	980.687	246.428	46.8982	-1533.3	-1242.63	-4332.21	-3753.29	-4024.97	-793.398	-598.731	-1469.65	-3110.75	-5679.4	-3870.25	-3269.18	-3764.87	-5096.27	-7365.52
3	114309352	124611103	10.3	SNP_A-1973969	SNP_A-2263519	6412	3	0	4	770.713	-46893.4	-5516.23	0	770.713	-317.705	-641.189	-2562.96	-2233.36	-5871.09	-5135.67	-5501.15	-971.988	-1291.08	-2638.16	-4729.17	-7732.91	-5231.3	-4978.95	-5818.14	-7486.04	-10083
9	92467264	102546005	10.1	CN_1333445	CN_1296381	6590	3	0	4	1200.81	-50631.4	-6544.14	0	1200.81	418.097	151.264	-1604.5	-1257.06	-4801.16	-4087.83	-4431.62	-898.497	-669.37	-1665.45	-3542.39	-6473.8	-4558.33	-3877.78	-4442.05	-5955.95	-8532.71
11	12035361	22002408	10	SNP_A-8396021	CN_593272	7642	3	1	13	2468.58	-60588.9	-5609.88	0	1589.56	1441.61	-134.648	-422.461	-1807.46	-3973.66	-4782.17	-5636.76	2114.78	2468.58	1175.86	-1278.13	-5024.8	-1032.06	-368.805	-1263.87	-3328.96	-6692.29
3	101420562	111282719	9.9	SNP_A-8380972	SNP_A-8562841	5957	3	0	4	691.493	-41659.3	-4916.31	0	691.493	-279.124	-557.539	-2287.91	-1962.26	-5256.67	-4541.92	-4872.32	-923.977	-1237.95	-2415.57	-4270.18	-6952.72	-4737.33	-4524.94	-5279.52	-6774.22	-9109.13
4	2281	9819488	9.8	CN_1062298	SNP_A-2112723	5924	2	1	12	1584.24	-44647.3	-1685.86	0	24.6906	-1132.77	-2409.95	-3441.93	-4427.11	-6792.33	-7261.06	-7891.8	1584.24	351.064	-1717.06	-4372.15	-7745	-1475.32	-2209.44	-3811.63	-6064.67	-9075.05
11	110687662	120360210	9.7	SNP_A-2142760	CN_528174	6843	3	1	13	2425.43	-54449.9	-5092.2	0	1538	1502.5	50.6041	-73.0047	-1393.89	-3199.48	-4022.36	-4774.64	2014.35	2425.43	1342.64	-802.529	-4125	-833.782	-120.365	-829.806	-2606.98	-5567.73
3	129605726	139284096	9.7	CN_1004218	CN_989189	5852	3	0	4	748.169	-44183.9	-5428.57	0	748.169	-275.73	-458.285	-2328.72	-1943.17	-5360.09	-4670.52	-4932.58	-982.821	-1115.15	-2261.05	-4129.22	-6876.27	-4425.69	-4076.47	-4792.96	-6310.44	-8720.29
6	33312252	42893842	9.6	SNP_A-8292639	CN_1162599	6294	4	0	6	3064.14	-51703.8	-9368.06	0	1950.15	2121.01	3064.14	1210.6	2520.16	-894.05	415.828	871.506	-2294.3	-679.786	-294.28	-933.849	-2732.53	-5698.38	-3728.92	-3041.77	-3371.25	-4870.31
12	94427674	103983713	9.6	SNP_A-2307581	SNP_A-4230946	6496	3	0	4	974.176	-48176.8	-5700.84	0	974.176	10.6945	-415.434	-2156.33	-1905.27	-5428.78	-4733.22	-5160.21	-857.338	-1029.33	-2292.15	-4329.26	-7311.12	-5158.81	-4777.41	-5528.17	-7137.72	-9708.58
9	75617799	85025673	9.4	SNP_A-8377816	SNP_A-8365883	6819	3	0	4	1194.86	-50659.4	-6230.95	0	1194.86	349.524	-56.873	-1789.32	-1479.55	-5112.03	-4327.74	-4761.18	-946.753	-985.926	-2148.64	-4156.29	-7178.68	-5533.23	-4985.01	-5634.07	-7197.97	-9787.33
4	160757628	169823933	9.1	CN_1059419	SNP_A-1812216	5968	3	0	4	744.945	-42671.5	-4874.11	0	744.945	-105.425	-533.706	-2021.62	-1951.4	-4942.7	-4495.41	-4883.43	-491.931	-664.204	-1821.62	-3690.25	-6415.62	-3939.84	-3682.47	-4443.87	-5974.95	-8371.44
9	111022127	120051926	9	CN_379727	SNP_A-8285265	7110	3	0	4	1134.96	-55005.3	-6827	0	1134.96	-6.0329	-316.292	-2485.4	-1956.98	-6150.82	-5142.55	-5556.52	-1365.88	-1556.39	-2915.13	-5137.73	-8403.95	-6420.6	-5913	-6674.89	-8391.39	-11170.8
16	23177244	32031832	8.9	CN_728405	CN_702447	4832	5	0	8	4502.69	-38609.1	-7128.06	0	2468.59	3647.09	3832.87	3980.77	4502.69	3386.36	4042.91	4039.18	-838.026	1229.34	2366.92	2779.3	2294.7	-2707.7	-510.242	765.124	1323.47	1000.5
2	58351985	67113944	8.8	SNP_A-1963441	SNP_A-8575724	5397	4	0	6	1764.63	-41227.8	-7291.56	0	1257.35	1028.63	1764.63	-90.92	1031.99	-2149.92	-992.562	-680.688	-2063.76	-1157.96	-1233.46	-2077.29	-3840.23	-5319.57	-4065.86	-3827.12	-4388.19	-5875.43
15	85706849	94530932	8.8	SNP_A-2214427	SNP_A-8301876	6802	3	0	4	1284.99	-53029.8	-6555.94	0	1284.99	510.437	91.6017	-1593.05	-1324.26	-4914.58	-4215.28	-4646.96	-779.062	-637.911	-1733.63	-3726.48	-6787.57	-4969.48	-4318.28	-4931.97	-6509.55	-9163.69
7	40142091	48826768	8.7	CN_1247102	CN_1258572	5797	4	0	6	2308.41	-46537.4	-8096.15	0	1582.24	1594.4	2308.41	614.073	1642.71	-1470.21	-415.704	-97.329	-1892.88	-628.407	-492.675	-1248.13	-3080.31	-4989.19	-3403.06	-2979.43	-3473.22	-5027.42
3	53016384	61626089	8.6	CN_1028618	SNP_A-8522363	6608	3	0	4	966.709	-51268	-6193.11	0	966.709	-132.415	-398.297	-2450.33	-2011.15	-5888.9	-5053.5	-5384.96	-1145.46	-1348.11	-2652.81	-4770.25	-7864.11	-5728.39	-5289.97	-6037.91	-7680.51	-10318.9
5	43266373	51787924	8.5	CN_1121421	CN_1150492	2461	4	0	6	830.476	-17571.7	-3054.75	0	617.04	618.172	830.476	208.394	540.432	-655.736	-295.469	-206.821	-593.54	-97.2018	-66.9999	-420.73	-1203.73	-1643.93	-1050.78	-930.021	-1187.24	-1885.76
3	7993845	16403597	8.4	CN_1038205	SNP_A-8676131	6106	3	0	4	1054.06	-49100.6	-6313.54	0	1054.06	108.221	-14.8653	-1969.26	-1407.21	-5102.69	-4214.11	-4483.03	-1220.46	-1188.12	-2234.46	-4083.82	-6887.05	-5197.42	-4610.64	-5178.48	-6618.91	-9027.5
20	23492035	31823159	8.3	SNP_A-4296979	CN_903063	3081	4	0	6	1597.66	-25215.3	-4508.16	0	1037.4	1222.19	1597.66	876.159	1410.1	-90.6369	459.754	644.294	-933.253	-52.7665	215.356	-25.6987	-846.404	-2299.5	-1279.29	-892.243	-1005.09	-1704.96
4	26297992	34449910	8.2	SNP_A-8432630	CN_1077978	5070	2	1	12	752.69	-31133	-212.809	0	-531.697	-1865.15	-2703.97	-3939.59	-4449.86	-6701.21	-6767.33	-7242.03	752.69	-794.435	-2738.12	-4991.36	-7699.71	-1999.87	-3153.62	-4747.98	-6705.79	-9145.25
7	112424175	120530586	8.1	SNP_A-8613451	CN_337344	4705	4	0	6	1396.96	-34062.1	-5838.75	0	1147.96	1103.87	1396.96	241.446	767.933	-1486.18	-894.908	-803.591	-1124.19	-254.679	-274.329	-1006.02	-2577.24	-3283.28	-2183.38	-2003.56	-2549.93	-3938.19
10	62759	8124053	8.1	CN_541903	CN_542274	7057	3	0	4	1579.89	-54969.9	-7244.33	0	1579.89	784.9	385.254	-1417.28	-909.893	-4885.66	-3827.86	-4330.17	-1317.02	-1187.18	-2277.16	-4263.11	-7327.4	-6669.62	-5859.9	-6340.41	-7799.82	-10350.7
7	99298043	107261648	8	SNP_A-2012747	SNP_A-8315956	4324	4	0	6	1758.42	-33706.8	-6019.86	0	1176.36	1186.53	1758.42	461.716	1317.78	-1010.13	-144.267	124.203	-1525.56	-587.795	-454.044	-970.621	-2238.33	-3864.35	-2683.66	-2335.1	-2640.25	-3707.18
17	40343008	48202635	7.9	SNP_A-4249877	CN_737318	4351	4	0	6	2239.19	-33972.3	-6400.56	0	1378.66	1579.35	2239.19	1071.97	2011.67	-208.167	734.509	1051.72	-1628.29	-474.427	-109.269	-395.441	-1450.94	-3882.55	-2489.53	-1932.58	-2028.59	-2892.6
4	94425007	102297027	7.9	SNP_A-2310250	CN_1034115	4791	3	0	4	634.968	-34315.9	-3919.26	0	634.968	-70.7426	-405.061	-1662.47	-1534.85	-4067.41	-3602.66	-3910.01	-473.964	-668.153	-1623.66	-3145.77	-5357.59	-3393.57	-3207.59	-3831.53	-5073.42	-7013.43
14	49456787	57286420	7.8	CN_664653	CN_669080	5487	4	0	6	1849.63	-44156.5	-7525.63	0	1362.99	1174.01	1849.63	39.2736	1096.66	-2103.81	-988.558	-708.933	-1959.32	-1008.98	-1079.96	-1998.59	-3868.64	-5339.93	-4035.8	-3805.89	-4417.88	-5994.32
4	79311573	87095698	7.8	SNP_A-8681053	SNP_A-1819188	4859	3	0	4	524.426	-35842.2	-3992.45	0	524.426	-305.182	-604.019	-2003.16	-1853.76	-4507.84	-4058.18	-4346.54	-567.101	-861.016	-1912.96	-3533.25	-5837.46	-3654.79	-3516.93	-4203.83	-5513.24	-7519.25
17	28781096	36403267	7.6	SNP_A-1884242	SNP_A-8302229	4522	4	0	6	2248.13	-36267.9	-6599.52	0	1402.87	1606.45	2248.13	1059.91	1936.29	-324.837	533.845	850.256	-1519.88	-289.151	69.1183	-293.416	-1479.74	-3642.75	-2200.34	-1663.31	-1835.04	-2836.72
10	44146382	51743930	7.6	SNP_A-2251541	SNP_A-8523814	3248	3	0	4	617.304	-26492.2	-3213.11	0	617.304	272.261	31.6885	-727.993	-717.647	-2346.06	-2149.1	-2350.3	-171.094	-5.2938	-525.462	-1505	-3031.28	-1721.55	-1382.24	-1700.21	-2513.7	-3875.26
15	77818736	85313196	7.5	SNP_A-2299006	SNP_A-8630315	4620	3	0	4	825.391	-35149.7	-4264.49	0	825.391	310.119	-11.5921	-1075.75	-1006.99	-3298.48	-2949.64	-3237.62	-312.721	-230.156	-972.241	-2324.4	-4399.39	-2850.77	-2433.64	-2877.25	-3973.64	-5800.51
4	9847534	17295465	7.4	CN_1090422	CN_1066235	5963	2	1	12	1407.81	-40123.1	-423.889	0	-368.919	-1814.3	-3164.22	-4318.22	-5236.56	-7736.9	-8032.79	-8743.89	1407.81	-443.822	-2837.59	-5633.43	-8997.82	-2360.02	-3621.96	-5498.37	-7856.5	-10822.3
15	52275988	59683940	7.4	SNP_A-8417633	SNP_A-2158127	5385	3	0	4	999.601	-40468.1	-5053.53	0	999.601	319.645	-73.2556	-1425.83	-1195.99	-4106.68	-3473.49	-3874.59	-798.676	-838.762	-1804.98	-3424.31	-5844.96	-4662.93	-4220.95	-4739.08	-5984.88	-8041.69
10	30650921	38049489	7.4	SNP_A-1898442	SNP_A-2308991	5019	3	0	4	994.601	-38745.7	-5003.17	0	994.601	553.101	307.976	-855.513	-693.992	-3202.02	-2772.07	-3023.86	-518.784	-202.44	-865.425	-2227.13	-4416.95	-3191.3	-2580.79	-2936.37	-4033.67	-5962.7
4	53507706	60869533	7.4	CN_1058481	CN_1067449	5031	3	0	4	735.694	-36468.7	-4545.41	0	735.694	-41.5175	-258.792	-1721.28	-1387.14	-4234.2	-3570.96	-3855.18	-895.77	-1024.39	-1977.73	-3514.25	-5772.75	-4307.11	-4002.98	-4556.61	-5762.53	-7701.93
3	16637492	23924653	7.3	SNP_A-4245671	CN_1007970	4681	3	0	4	511.588	-32872.6	-3961.93	0	511.588	-335.988	-475.136	-1990.46	-1601.29	-4383.45	-3682.36	-3904.91	-933.993	-1256.51	-2266.63	-3775.4	-5909.08	-4331.38	-4199.73	-4820.09	-6010.68	-7842.68
16	13564386	20667516	7.1	SNP_A-4201823	CN_715291	3863	5	0	8	3647.64	-31247.6	-5670.65	0	1994.12	2976.07	3090.37	3285.69	3647.64	2806.17	3298.46	3276.45	-588.4	1092.97	2015.81	2373.25	1963.77	-2015.04	-253.654	766.707	1208.71	936.242
20	8764218	15753501	7	SNP_A-2185415	SNP_A-4262728	5494	4	0	6	2393.33	-44750.2	-7582.58	0	1709.92	1938.74	2393.33	1177.75	1935.38	-659.117	200.135	366.282	-1508.27	-185.094	45.8961	-590.387	-2227.19	-4466.4	-2874.56	-2388.64	-2771.08	-4152.81
12	50512715	57502524	7	CN_598770	SNP_A-2093251	4286	4	0	6	1901.78	-34224.3	-6205.07	0	1223.85	1260.82	1901.78	583.052	1494.72	-852.342	44.8558	351.518	-1608.26	-594.892	-386.655	-840.668	-2063.04	-3866.34	-2603.24	-2189.25	-2441.78	-3467.36
7	30469667	37453002	7	CN_1226743	SNP_A-2112721	4898	4	0	6	1813.77	-39148.3	-7003.68	0	1206.32	1012.98	1813.77	-6.4946	1162.72	-1892.76	-722.409	-359.479	-2108.21	-1217.05	-1232.42	-1968.73	-3557.9	-5253	-4017.04	-3732.59	-4197.73	-5521.71
3	182581206	189494101	6.9	SNP_A-4209876	SNP_A-8658176	4435	3	0	4	873.742	-33878.1	-4443.66	0	873.742	446.036	218.257	-840.021	-677.318	-2933.86	-2498.81	-2750.37	-534.559	-326.75	-936.573	-2150.61	-4081.08	-3022.08	-2511.11	-2842.79	-3818.31	-5513.15
8	21254	6932184	6.9	CN_1290009	SNP_A-8281969	7933	1	1	2	3555.1	-42203.8	3555.1	0	-1788.34	-4814.12	-6109.97	-8805.58	-9060.86	-13451.3	-12835.7	-13553.8	41.1074	-4184.05	-8044.71	-11854.6	-15987.3	-7631.49	-10292.3	-13049	-16008.7	-19403.2
14	93275098	100124246	6.8	SNP_A-8355545	CN_661619	5361	4	0	6	2430.58	-45587	-8133.22	0	1538.27	1492.48	2430.58	539.745	1828.94	-1410.21	-155.083	297.322	-2215.87	-956.302	-758.657	-1422.08	-3084.54	-5373.67	-3780.58	-3290.54	-3667.39	-5037.75
6	102804623	109603778	6.8	SNP_A-8688252	SNP_A-8583941	4323	4	0	6	1612.23	-33407	-5924.12	0	1121.72	1063.32	1612.23	314.425	1110.23	-1220.45	-396.614	-161.18	-1493.11	-630.877	-563.524	-1152.23	-2492.39	-3956.35	-2841.82	-2559.32	-2929.99	-4055.79
15	63023060	69871747	6.8	CN_718717	SNP_A-8354644	4490	3	0	4	938.605	-35593.5	-4514.49	0	938.605	511.237	242.031	-805.513	-688.039	-2974.36	-2602.91	-2863.81	-386.879	-94.475	-717.576	-1979.55	-3997.74	-2715.38	-2147.04	-2474.94	-3488.54	-5264.68
21	9758742	16458903	6.7	CN_220571	CN_906069	2061	4	0	6	633.387	-15427	-2603.28	0	512.744	480.045	633.387	76.8074	373.463	-682.135	-343.458	-290.05	-577.283	-208.728	-221.953	-541.489	-1206.99	-1642.09	-1156.43	-1067.08	-1286.75	-1860.6
9	102792999	109366750	6.6	SNP_A-4303701	SNP_A-8713641	4896	3	0	4	848.215	-35892.7	-4496.16	0	848.215	246.357	-40.8682	-1291.11	-1066.82	-3684.72	-3108.7	-3415.69	-712.288	-717.007	-1563.89	-3002.3	-5169.26	-4023.57	-3625.47	-4088.55	-5210.32	-7068.34
7	56676749	63158180	6.5	SNP_A-2134159	SNP_A-2126643	1080	5	0	7	707.664	-8377.31	-1346.13	0	455.793	678.153	644.929	707.664	663.48	508.646	475.757	437.324	72.4438	492.394	670.79	669.048	453.554	-31.0727	385.662	573.92	584.866	383.837
20	842125	7318889	6.5	SNP_A-1804792	CN_873198	4955	4	0	6	2449.74	-40132.4	-7458.61	0	1481.85	1551.23	2449.74	798.45	2086.22	-841.709	450.956	889.836	-2205.18	-1067.23	-818.872	-1283.19	-2620.01	-5510.45	-4035.45	-3495.25	-3691.19	-4752.92
2	94691614	101164745	6.5	CN_871865	CN_781438	3121	4	0	6	1472.72	-23895.1	-4392.32	0	967.812	1121.85	1472.72	744.562	1237.91	-228.375	259.827	427.466	-878.254	-32.7982	208.445	-60.8689	-911.395	-2149.18	-1164.77	-814.118	-967.326	-1707.21
20	39711195	45971714	6.3	SNP_A-1968383	CN_879356	4701	4	0	6	2396.51	-39170.2	-6892.35	0	1582.78	1834.03	2396.51	1235.06	2094.33	-281.069	610.94	873.488	-1487	-203.026	135.993	-306.254	-1620.87	-3948.59	-2428.34	-1863.53	-2081.15	-3175.73
11	88570807	94738541	6.2	CN_590440	CN_592594	4156	3	1	13	1131.91	-31236.1	-2902.01	0	818.995	719.32	-100.14	-267.622	-968.165	-2151.48	-2518.34	-2994.51	994.457	1131.91	448.71	-835.532	-2799.51	-743.8	-432.615	-920.419	-2014.18	-3787.83
7	1227162	7404003	6.2	SNP_A-8703806	CN_1225293	3591	4	0	6	1742.62	-29626.5	-5308.93	0	1112.13	1224.24	1742.62	733.235	1476.93	-422.353	324.269	572.556	-1286.39	-348.223	-116.502	-441.048	-1423.85	-3134.72	-2011.8	-1601.82	-1764.73	-2585.12
11	128154519	134224778	6.1	CN_543321	CN_545659	4618	3	1	13	1842.07	-36807.7	-3619.96	0	1232.58	1404.51	372.872	480.046	-446.377	-1520.19	-2090.83	-2634.49	1374.74	1842.07	1274.45	-33.331	-2171.15	-602.3	49.826	-268.372	-1326.41	-3215.56
1	175308620	181443053	6.1	SNP_A-4253413	SNP_A-8410469	4277	6	0	9	9369.21	-32400.5	-5473.45	0	3024.01	5576.6	4860.32	7674.96	6989.73	9369.21	8998.25	8386.67	466.655	3135.07	5247.55	7085.21	8646.88	-474.947	2114.47	4197.85	6028.45	7629.54
12	20703	6072869	6.1	CN_077713	SNP_A-8465197	4580	4	0	6	2148.68	-39389.1	-6837.48	0	1378.83	1435.71	2148.68	703.268	1697.55	-904.975	72.1715	415.28	-1630.66	-484.426	-267.625	-804.463	-2202.28	-3994.11	-2609.6	-2177.13	-2500.25	-3685.9
12	104236733	110108963	5.9	SNP_A-8632330	SNP_A-2021009	3827	3	0	4	592.411	-29478.6	-3824.86	0	592.411	-32.7279	-120.178	-1353.32	-1022.7	-3312.3	-2760.82	-2940.37	-788.612	-806.341	-1510.47	-2680.24	-4427.13	-3260.18	-2955.35	-3350.48	-4272.79	-5781.93
10	78081691	83957141	5.9	SNP_A-8585067	CN_555227	4073	3	0	4	841.253	-33227.2	-4174.69	0	841.253	434.671	199.323	-771.196	-644.696	-2736.45	-2360.6	-2602.63	-442.05	-223.106	-816.653	-1966.58	-3783.67	-2707.87	-2220.61	-2535.92	-3455.39	-5045.49
5	78331867	84115565	5.8	CN_1146587	CN_306410	3461	4	0	6	1288.72	-26657.7	-4780.78	0	886.352	838.447	1288.72	197.354	879.633	-1048.42	-342.738	-148.875	-1308.26	-643.8	-608.061	-1087.08	-2155.17	-3392.55	-2509.35	-2286.48	-2582.76	-3478.8
12	111647876	117478513	5.8	SNP_A-2294328	SNP_A-1934302	4485	3	0	4	793.56	-35891.6	-4494.54	0	793.56	193.822	-26.0218	-1274.79	-1044.39	-3546.77	-3053.37	-3308.61	-644.715	-558.723	-1329.02	-2694.56	-4769.31	-3358.81	-2939.68	-3380.85	-4471.03	-6276.75
10	8427012	14197267	5.8	SNP_A-8590830	SNP_A-1996169	4827	3	0	4	899.358	-37472.2	-4663.77	0	899.358	282.218	-4.2969	-1282.13	-996.975	-3697.18	-3050.05	-3365.5	-840.096	-876.223	-1741.12	-3184.33	-5342.07	-4470.79	-4056.1	-4497.11	-5584.42	-7394.08
9	36587	5885586	5.8	SNP_A-8451753	SNP_A-8515076	5911	3	0	4	1105.41	-45479.2	-5416.91	0	1105.41	368.187	-138.304	-1543.23	-1385.09	-4503.84	-3877.88	-4350.53	-648.009	-719.551	-1814.17	-3642.34	-6345.72	-4905.96	-4445.72	-5046.82	-6447.78	-8736.71
11	120978203	126712037	5.7	SNP_A-8317376	CN_532557	4339	3	1	13	1540.44	-33326.1	-3232.24	0	1076.58	1130.56	152.083	181.77	-665.006	-1761.7	-2235.41	-2772.29	1244.74	1540.44	917.761	-376.564	-2421.76	-729.672	-235.429	-624.4	-1684.34	-3493.92
16	2118576	7737129	5.6	CN_717534	SNP_A-4230628	4690	5	0	8	4664.73	-39864.4	-7090.84	0	2532.73	3718.86	3882.74	4062.44	4664.73	3467.47	4286.06	4244.65	-950.65	1022.3	2091.36	2474.34	2005.65	-3355.49	-1252.71	-22.9889	530.338	256.949
2	20462785	26069133	5.6	SNP_A-1903428	CN_868250	3358	4	0	6	1291.58	-26727.3	-4589.05	0	909.145	924.574	1291.58	385.399	921.11	-798.166	-243.379	-80.9764	-1021.64	-295.851	-190.756	-620.514	-1654.13	-2681.79	-1767.68	-1518.17	-1790.62	-2674.36
2	161598238	167193463	5.6	SNP_A-1807555	CN_824313	3211	4	0	6	971.189	-23631.5	-3954.5	0	790.885	777.538	971.189	184.652	580.457	-984.607	-524.559	-465.924	-792.25	-238.599	-266.509	-771.192	-1830.16	-2415.15	-1706.69	-1601.36	-1973.19	-2899.71
10	24674962	30250153	5.6	SNP_A-8360952	SNP_A-8395838	4101	3	0	4	829.488	-31536.7	-4191.88	0	829.488	389.612	266.865	-824.094	-516.112	-2777.45	-2215.51	-2409.23	-764.313	-612.223	-1203.05	-2317.32	-4066.48	-3560.89	-3078.57	-3345.12	-4186.65	-5672.99
4	62905704	68533893	5.6	SNP_A-8346177	SNP_A-8631953	3551	3	0	4	408.69	-24443.7	-2710.65	0	408.69	-104.07	-340.351	-1255.79	-1166.4	-3000.26	-2673.03	-2884.54	-338.747	-507.701	-1233.14	-2347.68	-3957.92	-2560.45	-2447.08	-2907.44	-3810.5	-5217.9
15	94754915	100286563	5.5	CN_704092	CN_674321	4064	3	0	4	843.352	-31714.2	-4104.54	0	843.352	417.471	218.316	-792.226	-577.766	-2743.52	-2281.18	-2511.08	-567.773	-407.603	-998.081	-2128.56	-3905.04	-3146.14	-2668.93	-2956.96	-3826.78	-5347.97
11	1337340	6693640	5.4	SNP_A-4299159	CN_579132	3666	3	1	13	1332.13	-28229.9	-2686.49	0	899.236	975.398	158.233	195.214	-511.139	-1409.03	-1810.19	-2245.61	1066.23	1332.13	824.907	-256.05	-1950.5	-585.616	-160.514	-468.171	-1334.08	-2826.96
12	9420129	14810901	5.4	SNP_A-8623236	CN_613140	3936	4	0	6	1214.99	-31251	-5235.01	0	945.39	806.816	1214.99	-29.7063	654.842	-1553.6	-817.603	-648.482	-1311.59	-661.7	-751.213	-1405.4	-2738.21	-3625.37	-2724.61	-2584.36	-3035.7	-4166.01
13	47112563	52500463	5.4	CN_641191	SNP_A-1828800	3190	3	0	4	416.264	-23220.4	-2781.49	0	416.264	-119.768	-268.629	-1221.52	-1039.62	-2848.26	-2464.62	-2641.11	-489.286	-593.87	-1236.76	-2244.43	-3716.2	-2499.38	-2342.99	-2731.59	-3537.74	-4814.99
11	35752343	40920836	5.2	CN_567781	CN_563544	3486	3	1	13	865.015	-25926	-2429.78	0	636.134	502.588	-150.798	-365.764	-907.768	-1963.89	-2232	-2623.99	782.288	865.015	258.913	-847.565	-2515.71	-686.881	-470.149	-916.075	-1864.91	-3375.51
3	30545365	35752704	5.2	SNP_A-1899443	CN_1039443	3326	3	0	4	482.176	-24512.6	-2973.79	0	482.176	-28.8311	-176.048	-1143.3	-928.268	-2811.24	-2381.56	-2563.77	-544.468	-656.146	-1289.19	-2306.93	-3804.74	-2830.98	-2620.76	-2981.78	-3776.48	-5059.21
11	29493326	34572619	5.1	CN_565486	CN_060527	3445	3	1	13	1009.53	-25769.7	-2490.34	0	678.644	597.511	-66.9596	-229.119	-804.235	-1791.34	-2121.52	-2487.85	860.053	1009.53	455.698	-610.303	-2249.14	-492.316	-202.96	-594.409	-1500.64	-2981.7
17	69275138	74343378	5.1	SNP_A-8606067	CN_746560	2885	4	0	6	1814.06	-24358.6	-4371.37	0	1109.66	1429.06	1814.06	1252.59	1791.84	506.242	1040.06	1248.52	-805.608	170.39	559.801	469.01	-176.202	-1995.47	-913.639	-426.803	-410.724	-943.801
7	137096522	142154515	5.1	SNP_A-8384717	SNP_A-8489203	3339	4	0	6	1465.13	-26555.8	-4554.63	0	1043.72	1207.36	1465.13	766.768	1184.18	-305.574	127.437	243.661	-795.267	69.9626	265.51	-79.6216	-1046.77	-2257.71	-1235.56	-900.468	-1105.11	-1934.37
17	18876248	23876658	5	CN_753948	CN_745422	2238	4	0	6	1185.81	-16712.5	-3121.54	0	758.896	957.112	1185.81	791.96	1097.86	183.378	490.936	599.801	-514.355	172.302	425.121	332.271	-211.07	-1258.16	-488.132	-169.585	-205.768	-680.938
6	27329054	32351133	5	CN_1162220	SNP_A-1956551	2382	4	0	6	1096.44	-21047.6	-3694.67	0	682.034	624.328	1096.44	171.857	864.835	-715.925	-3.8055	203.188	-1228.02	-757.274	-701.866	-1022.9	-1739.94	-3111.65	-2445.31	-2230.93	-2371.22	-2923.56
4	153213580	158123108	4.9	SNP_A-4250646	CN_265058	3263	3	0	4	392.408	-24076.7	-2732.55	0	392.408	-158.425	-384.787	-1300.63	-1194.76	-2991.84	-2664.39	-2888.4	-382.98	-560.644	-1259.67	-2336.2	-3880.77	-2436.46	-2335.97	-2789.1	-3662.34	-5010.21
3	62302598	67237636	4.9	SNP_A-2126659	SNP_A-8294702	3925	3	0	4	687.799	-29726.2	-3654.61	0	687.799	147.867	-104.265	-1139.45	-953.58	-3110.39	-2655.22	-2918.15	-577.949	-641.863	-1369.8	-2571.31	-4353.7	-3452.03	-3139.84	-3530.06	-4449.1	-5956.43
7	92613677	97406564	4.8	SNP_A-8643968	CN_1259522	2976	4	0	6	1044.02	-22386.8	-3964.16	0	764.059	727.718	1044.02	181.104	688.17	-912.387	-363.516	-233.137	-977.306	-423.648	-401.958	-823.025	-1779.23	-2656.59	-1919.29	-1745.18	-2027.91	-2835.82
2	45381472	50161197	4.8	CN_868633	CN_859720	3378	4	0	6	1337.44	-27712.8	-4942.5	0	865.382	770.078	1337.44	101.551	906.789	-1170.18	-368.112	-96.6996	-1429.14	-728.285	-684.324	-1154.9	-2222.44	-3434.62	-2527.51	-2289.54	-2578.58	-3471.8
2	173951819	178770835	4.8	CN_828690	SNP_A-8294674	3154	4	0	6	1044.67	-24759.2	-4266.4	0	758.417	663.932	1044.67	15.1252	599.499	-1189.88	-592.076	-414.617	-1070.17	-494.829	-533.073	-1036.15	-2088.55	-2845	-2088.08	-1951.73	-2299.49	-3197.68
3	189632280	194387197	4.8	SNP_A-8378798	CN_994784	3449	3	0	4	419.013	-24695.8	-2707.23	0	419.013	-111.797	-394.267	-1275.23	-1220.65	-3012.71	-2704.33	-2957.06	-359.68	-574.113	-1311.85	-2430.39	-4025.97	-2716.77	-2607.56	-3064.83	-3952.93	-5327.72
21	40595405	45335904	4.7	SNP_A-4270627	CN_893524	3438	4	0	6	1784.4	-29396.9	-5207.82	0	1133.99	1268.96	1784.4	808.74	1546.9	-301.658	408.127	659.456	-1213.65	-267.367	-4.1442	-333.06	-1291.12	-3013.77	-1890	-1481.21	-1633.01	-2432.62
7	9341185	14072405	4.7	CN_1259353	SNP_A-1860116	3900	4	0	6	1444.92	-29912.2	-5340.5	0	992.116	901.542	1444.92	180.521	1050.6	-1210.1	-281.697	-69.8587	-1628.78	-963.262	-948.429	-1472.22	-2635.05	-4273.54	-3326.41	-3081.33	-3389.99	-4343.79
4	124372121	129061524	4.7	CN_1030282	SNP_A-8433358	2818	3	0	4	305.452	-20042	-2130.52	0	305.452	-116.94	-356.798	-1059.54	-1072.67	-2481.49	-2301.53	-2492.08	-156.581	-297.749	-899.847	-1831.22	-3166.04	-1722.39	-1661.86	-2076.59	-2854.83	-4041.28
13	19820688	24467345	4.6	CN_645038	SNP_A-2003176	3498	4	0	6	1456.47	-28939.9	-5054.34	0	976.383	959.234	1456.47	333.043	1102.32	-926.628	-117.315	94.4053	-1384.09	-674.946	-606.125	-1073.57	-2146.11	-3636.03	-2693.3	-2429.57	-2699.83	-3582.03
12	61718840	66294978	4.6	SNP_A-4200004	CN_618470	2936	4	0	6	1166.58	-23725.4	-3952.37	0	866.148	969.91	1166.58	509.685	869.856	-498.509	-115.918	-34.8522	-696.263	10.4243	104.791	-274.657	-1197.04	-2073.83	-1242.32	-1014.06	-1264.83	-2061.44
2	185601403	190197589	4.6	SNP_A-8431167	CN_818242	2478	4	0	6	709.351	-17982.3	-3023.44	0	589.644	543.238	709.351	79.5617	386.529	-816.087	-467.405	-411.327	-617.075	-190.636	-209.187	-604.337	-1413.27	-1796.07	-1250.49	-1173.2	-1461.93	-2173.83
12	82072274	86710593	4.6	CN_087210	CN_612291	2666	3	0	4	228.384	-18625.7	-2253.64	0	228.384	-223.532	-282.054	-1113.71	-956.274	-2428.81	-2131.81	-2237.09	-407.002	-505.531	-1032.1	-1862.21	-3070.72	-1832.66	-1753.6	-2117.44	-2818.82	-3901.78
3	176452936	181022871	4.6	CN_994282	SNP_A-1786068	2987	3	0	4	389.331	-21708	-2544.29	0	389.331	-12.5271	-211.981	-953.402	-934.778	-2427.22	-2229.14	-2402.05	-199.827	-248.437	-799.795	-1730.96	-3113.25	-1783.93	-1624.34	-1996.57	-2773.78	-4006.81
14	35940634	40264203	4.3	CN_666485	CN_688186	2719	4	0	6	909.306	-20717	-3619.95	0	665.774	595.433	909.306	45.2623	560.231	-969.74	-422.97	-290.66	-951.365	-480.759	-512.132	-936.988	-1820.97	-2613.88	-1975.7	-1850.64	-2128.75	-2870.32
7	77994408	82295892	4.3	SNP_A-8616226	CN_1238962	2976	4	0	6	1178.56	-22237	-4047.05	0	836.812	863.996	1178.56	358.865	911.636	-673.06	-61.4032	68.2593	-1046.13	-449.647	-382.676	-750.376	-1624.75	-2912.18	-2129.52	-1901.67	-2110.74	-2829.67
19	14808655	19143807	4.3	CN_800067	CN_789161	2329	3	0	4	61.292	-17992.1	-2105.25	0	61.292	-389.4	-367.822	-1207.01	-1118.85	-2419.21	-2286.78	-2291.06	-259.189	-334.205	-820.266	-1619.72	-2778.24	-1126.68	-1067.25	-1443.63	-2146.85	-3213.72
18	54692873	58947606	4.3	SNP_A-1959847	CN_766845	3050	2	0	3	0	-20730	-1423.1	0	-659.021	-1848.96	-1681.92	-3326.36	-2943.24	-5105.6	-4629.71	-4594.79	-916.706	-1905.19	-3069.68	-4402.3	-5995.8	-3178.14	-3774.49	-4654.91	-5756.1	-7137.74
5	729449	4972906	4.2	CN_1153124	SNP_A-8442375	3417	4	0	6	1678.57	-29045	-5170.98	0	1055.92	1149.41	1678.57	658.802	1371.15	-491.274	227.478	462.053	-1290.56	-402.622	-193.53	-542.932	-1531.31	-3239.21	-2156.73	-1774.74	-1945.95	-2757.79
2	2784	4183562	4.2	CN_865960	CN_857266	3027	4	0	6	1675.11	-25115.3	-4641.46	0	996.724	1134.79	1675.11	763.783	1510.23	-164.248	567.775	850.038	-1206.91	-374.776	-120.538	-347.202	-1120.23	-2866.76	-1876.92	-1490.77	-1576.76	-2213.52
2	108951031	113181801	4.2	SNP_A-8574265	SNP_A-8402348	1642	4	0	6	725.115	-13391	-2409.55	0	468.37	490.91	725.115	213.333	537.565	-372.407	-57.4457	60.5528	-572.822	-158.047	-68.7174	-271.206	-781.701	-1303.26	-816.696	-674.74	-804.676	-1249.05
2	115632786	119798869	4.2	CN_816580	CN_803742	2775	4	0	6	1038.05	-22327.1	-3772.94	0	738.504	731.084	1038.05	240.941	693.068	-774.407	-297.059	-157.412	-822.745	-230.592	-192.411	-608.328	-1518.23	-2256.85	-1531.02	-1366.38	-1641.42	-2418.82
20	53615269	57711712	4.1	CN_890495	SNP_A-8698652	3286	4	0	6	1696.58	-28477.6	-4861.63	0	1137.48	1341.15	1696.58	914.692	1479.43	-152.248	430.399	603.391	-957.696	-34.7042	211.89	-99.9968	-1038.44	-2653.17	-1561.48	-1164.28	-1312.25	-2091.69
7	63171246	67270193	4.1	SNP_A-1853635	CN_1234133	1954	4	0	6	993.182	-14527	-2770.33	0	626.882	739.098	993.182	545.933	892.223	-27.4744	331.5	450.099	-641.77	-110.461	74.2226	-50.5947	-525.782	-1574.6	-941.335	-684.447	-725.774	-1120.77
2	137594063	141649553	4.1	SNP_A-8576151	CN_819304	2563	4	0	6	844.555	-19343.6	-3296.5	0	614.462	567.197	844.555	83.3596	546.118	-841.88	-335.061	-226.432	-866.311	-439.238	-480.676	-880.702	-1693.04	-2453.48	-1883.21	-1776.84	-2037.91	-2724.34
8	140671554	144770300	4.1	CN_1294303	CN_1278653	2182	4	0	5	1423.82	-18188.1	-2624.69	0	1034.62	1423.82	1074.73	1279.94	1120.24	617.782	684.579	415.301	64.9441	711.618	898.34	704.82	96.7662	-900.495	-166.245	105.838	14.3255	-495.353
15	46300634	50414457	4.1	CN_668340	CN_689984	2465	3	0	4	328.649	-18515.9	-2305.01	0	328.649	-46.9945	-114.85	-863.808	-711.743	-2096.88	-1826.42	-1917.91	-337.427	-330.6	-788.561	-1546.33	-2678.63	-1674.01	-1506.61	-1790.38	-2414.4	-3418.37
10	38952727	43015490	4.1	SNP_A-8422735	SNP_A-8469855	746	3	0	4	174.411	-5573.47	-753.15	0	174.411	139.209	83.8325	-48.6563	-48.8056	-376.689	-334.611	-380.788	-41.5824	58.2464	-25.0737	-203.168	-510.519	-328.272	-211.018	-243.998	-392.563	-671.232
4	70372169	74519744	4.1	CN_1116107	SNP_A-8584668	2349	3	0	4	277.033	-16843.8	-1852.5	0	277.033	-66.3266	-250.089	-834.305	-820.58	-2000.37	-1829.19	-1993.55	-150.944	-244.675	-724.966	-1477.64	-2571.57	-1476.19	-1401.45	-1723.39	-2349.61	-3320.98
21	16927159	20910611	4	SNP_A-8342982	CN_895214	2913	4	0	6	1011.24	-22476	-3746.11	0	769.826	804.493	1011.24	318.99	720.054	-684.624	-224.944	-166.9	-818.6	-269.262	-248.498	-646.85	-1549.93	-2490.17	-1784.2	-1620.63	-1885.25	-2649.15
5	5936342	9896905	4	SNP_A-8665209	CN_1151416	3394	4	0	6	1286.33	-28671.1	-4770.34	0	921.456	902.743	1286.33	237.974	858.615	-1055.89	-395.448	-229.885	-1171.49	-483.213	-461.863	-975.225	-2102.28	-3145.5	-2251.33	-2044.9	-2378.34	-3327.36
2	227770973	231819580	4	SNP_A-8578265	CN_836743	2579	4	0	6	980.556	-20684.8	-3472.08	0	700.702	710.768	980.556	273.224	680.944	-669.042	-234.769	-112.263	-743.501	-202.447	-163.054	-523.433	-1358.21	-2038.5	-1366.34	-1209.11	-1458.13	-2179.07
15	70612982	74656984	4	CN_718945	SNP_A-4298386	2059	3	0	4	462.574	-15664.4	-2081.53	0	462.574	379.288	257.211	-109.935	-119.564	-1005.34	-925.193	-1025.28	-35.7748	228.136	46.5969	-448.957	-1314.13	-731.995	-403.784	-500.904	-924.835	-1717.72
13	36020127	39972991	4	CN_656045	SNP_A-8314016	3010	3	0	4	418.165	-22782.8	-2524.67	0	418.165	-74.0256	-325.204	-1133.34	-1045.79	-2695.6	-2358.03	-2603.45	-397.274	-572.854	-1246.72	-2250.29	-3670.55	-2590.68	-2494.57	-2903.64	-3691.4	-4901
10	16815669	20810491	4	SNP_A-8406781	SNP_A-2126629	2935	3	0	4	574.932	-22848.7	-2666.85	0	574.932	326.154	60.9665	-504.45	-508.062	-1881.72	-1653.91	-1883.19	-159.131	-93.1038	-564.991	-1408.38	-2703.29	-1944.39	-1688.63	-1961.1	-2634.96	-3761.6
13	25204434	29072330	3.9	SNP_A-2116147	SNP_A-8383506	3009	4	0	6	1141.62	-24580.8	-4222.75	0	783.23	742.314	1141.62	191.942	772.02	-907.317	-318.356	-143.755	-1088.59	-482.821	-450.901	-899.026	-1855.93	-2933.57	-2145.31	-1948.43	-2215.65	-3010.41
5	24842523	28729904	3.9	CN_1127645	CN_1149988	2279	4	0	6	793.824	-16826.6	-2963.65	0	575.605	583.069	793.824	196.154	547.154	-585.235	-209.996	-131.142	-694.197	-229.488	-185.441	-495.348	-1184.67	-1873.54	-1298.87	-1154.92	-1350.6	-1940.25
5	93992505	97896538	3.9	SNP_A-1982545	CN_1144767	2387	4	0	6	622.626	-17814.1	-2997.99	0	501.624	389.798	622.626	-151.92	247.054	-1093.51	-653.302	-565.06	-815.658	-475.741	-565.391	-992.137	-1815.24	-2242.47	-1755.78	-1708.92	-2008.99	-2711.31
5	115754711	119688230	3.9	CN_1084223	SNP_A-8568380	2749	4	0	6	765.12	-20668.8	-3615.91	0	578.841	384.182	765.12	-282.272	342.656	-1403.79	-735.574	-576.246	-1149.69	-802.244	-927.588	-1437.77	-2391.9	-3028.48	-2488.75	-2445.14	-2796.6	-3598.18
2	206059023	209958963	3.9	CN_805500	CN_858574	2513	4	0	6	887.02	-19843.1	-3252.74	0	682.14	713.287	887.02	271.554	589.568	-641.335	-288.856	-209.442	-581.459	-56.328	-23.3139	-406.324	-1234.26	-1758.32	-1117.72	-982.87	-1246.18	-1967.72
3	140805038	144700509	3.9	SNP_A-8441203	SNP_A-8505787	2613	3	0	4	332.877	-19997.8	-2427.95	0	332.877	-121.779	-204.689	-1033.07	-867.914	-2386.1	-2086.01	-2210.84	-403.877	-480.736	-1002.74	-1845.61	-3081.69	-2023.54	-1873.97	-2196.07	-2875.54	-3954.28
5	64375785	68142256	3.8	SNP_A-4293251	CN_1135260	2592	4	0	6	822.416	-20122	-3606.15	0	572.62	394.003	822.416	-215.845	428.268	-1268.77	-604.442	-403.244	-1199.75	-821.745	-906.102	-1352.08	-2225.61	-3031.7	-2463.3	-2371.47	-2656.28	-3374.21
3	24317990	28108707	3.8	SNP_A-4246314	SNP_A-8507528	2915	3	0	4	404.701	-21543.8	-2596.48	0	404.701	-67.9142	-209.474	-1069.03	-905.588	-2561.82	-2194.85	-2373.25	-453.795	-542.462	-1127.33	-2054.79	-3408.51	-2328.92	-2184.95	-2549.24	-3299.83	-4481.84
20	19590336	23254826	3.7	SNP_A-8556015	SNP_A-1887966	2751	4	0	6	1421.04	-22938.7	-4137.71	0	879.76	1007.36	1421.04	640.56	1225.25	-251.941	333.526	547.034	-1040	-308.037	-93.8712	-334.798	-1080.23	-2545.52	-1653.75	-1308.38	-1411.14	-2029.53
12	57788090	61449337	3.7	CN_605355	SNP_A-2311214	2243	4	0	6	734.706	-16038.9	-2912.73	0	534.287	476.863	734.706	21.2116	484.546	-799.855	-292.765	-177.564	-891.817	-559.409	-584.361	-914.439	-1598.19	-2403.44	-1911.29	-1807.34	-2015.39	-2580.09
5	84652032	88308313	3.7	CN_1144436	CN_307163	1939	4	0	6	482.191	-14183.3	-2463.84	0	381.643	261.019	482.191	-167.568	179.798	-920.49	-557.34	-472.038	-699.172	-412.781	-480.303	-806.24	-1455.9	-1755.03	-1353.17	-1310.16	-1546.36	-2104.93
5	147006699	150709696	3.7	SNP_A-2244109	SNP_A-4297285	2552	4	0	6	1054.44	-21367.9	-3591.4	0	734.025	775.066	1054.44	336.596	774.013	-588.393	-131.887	6.2447	-819.089	-234.944	-172.8	-518.794	-1328.76	-2252.47	-1523.22	-1316.61	-1523.27	-2199.84
12	32972324	36640138	3.7	SNP_A-1914086	CN_626581	1111	4	0	5	568.286	-8568.6	-1248.26	0	405.382	568.286	474.544	514.25	427.665	222.168	175.047	106.149	117.606	453.672	551.896	447.269	138.671	-81.458	258.006	363.605	289.229	4.641
3	4016486	7733107	3.7	CN_1030605	SNP_A-2287807	3298	3	0	4	434.728	-24548.5	-2882.18	0	434.728	-169.165	-338.668	-1379.09	-1129.82	-3113.87	-2603.41	-2817.21	-671.407	-940.775	-1688.13	-2781.24	-4313.97	-3403.99	-3289.96	-3713.64	-4541.99	-5821.08
18	19910615	23594592	3.7	SNP_A-2298307	SNP_A-8318374	2535	2	0	3	0	-17104.2	-1153.85	0	-533.61	-1508.33	-1387.4	-2733.95	-2435.56	-4216.27	-3848.15	-3815.3	-745.025	-1569.16	-2531.48	-3634.22	-4956.36	-2690.12	-3163.63	-3875.97	-4775.04	-5911.29
11	99802046	103413945	3.6	CN_588495	SNP_A-2155209	2722	3	1	13	699.844	-20488.7	-1882.38	0	500.422	384.34	-139.069	-312.016	-739.36	-1573.36	-1787.73	-2090.64	656.831	699.844	216.647	-655.819	-1967.4	-481.605	-315.913	-668.108	-1411.15	-2593.3
14	40667312	44281065	3.6	CN_690413	SNP_A-8592378	2192	4	0	6	625.302	-16043.2	-2765.62	0	487.889	409.466	625.302	-47.5282	348.037	-854.33	-428.796	-349.464	-751.847	-425.421	-465.683	-820.892	-1527.91	-2041.79	-1585.47	-1521.12	-1765.78	-2371.25
6	120163026	123805751	3.6	SNP_A-8457473	CN_1187340	2185	4	0	6	770.344	-16380.6	-2910.55	0	550.094	530.587	770.344	126.957	527.236	-648.331	-223.288	-123.094	-747.842	-332.922	-324.534	-619.819	-1289.81	-1954.7	-1419.6	-1300.62	-1503.11	-2077.71
6	140322091	143950508	3.6	SNP_A-8430877	SNP_A-2195432	2078	4	0	6	624.556	-15583.4	-2683.53	0	481.577	417.006	624.556	-45.1132	329.875	-856.739	-452.364	-360.615	-687.128	-354.947	-399.198	-744.836	-1452.02	-1809.38	-1353.11	-1294.1	-1548.36	-2162.99
5	136066098	139675467	3.6	SNP_A-8665499	SNP_A-1983705	1915	4	0	6	823.41	-14891.3	-2736.37	0	520.149	535.365	823.41	217.804	629.939	-436.608	-25.6835	117.2	-732.222	-299.356	-215.444	-446.218	-998.953	-1765.75	-1224.96	-1049.38	-1174.42	-1640.44
13	43158432	46711381	3.6	SNP_A-8623933	CN_639078	2363	3	0	4	292.647	-18148.2	-2064.5	0	292.647	-104.076	-229.789	-930.836	-821.372	-2154.66	-1886.04	-2025.05	-346.373	-475.375	-977.152	-1748.76	-2858.7	-1940.95	-1845.74	-2156.52	-2771.13	-3728.85
12	90260197	93902069	3.6	CN_614675	SNP_A-4289420	2597	3	0	4	313.817	-19314.1	-2176.01	0	313.817	-160.173	-336.222	-1115.7	-987.198	-2493.2	-2163.39	-2349.79	-424.246	-615.808	-1212.41	-2090.33	-3324.86	-2307.85	-2248.65	-2618.72	-3312.39	-4367.61
9	85260446	88815484	3.6	CN_1324982	CN_1327465	2562	3	0	4	497.082	-19627.7	-2485.05	0	497.082	189.556	21.8876	-619.986	-506.492	-1886.52	-1594.06	-1776.43	-353.526	-310.941	-752.382	-1508.01	-2660.69	-2033.28	-1794.45	-2025.94	-2615.82	-3606.48
1	108687863	112249816	3.6	CN_450358	SNP_A-8470725	2456	3	0	4	463.37	-19316.2	-2538.18	0	463.37	173.383	91.8686	-570.655	-418.17	-1750.7	-1466.17	-1589.62	-376.16	-299.464	-654.589	-1340.65	-2416.41	-1860.67	-1582.72	-1768.84	-2307.19	-3238.9
18	48810059	52395692	3.6	SNP_A-8499719	CN_766646	2243	2	0	3	0	-14472.5	-1061.75	0	-491.89	-1376.82	-1255.05	-2464.94	-2181.88	-3765.46	-3429.52	-3414.41	-714.072	-1421.36	-2253.31	-3218.3	-4381	-2338.31	-2751.19	-3381.89	-4181.67	-5192.05
11	7731330	11232067	3.5	CN_559978	SNP_A-8328264	2453	3	1	13	794.706	-19424.5	-1927.34	0	547.01	532.618	61.0533	-20.2645	-439.321	-1118.37	-1363.21	-1629.93	627.524	794.706	441.025	-294.579	-1456.38	-354.672	-89.4386	-327.57	-946.134	-1990.87
5	56375574	59878639	3.5	CN_1141653	CN_302309	2494	4	0	6	766.449	-18967.9	-3242.65	0	588.17	527.217	766.449	12.5908	436.318	-926.666	-462.19	-371.904	-830.983	-437.665	-482.745	-890.782	-1714.91	-2345.93	-1792.54	-1703.65	-1979.38	-2677.1
2	67225555	70686526	3.5	CN_849025	SNP_A-1917451	2454	4	0	6	886.429	-20189.4	-3343.23	0	638.672	605.684	886.429	150.448	565.735	-764.697	-322.547	-201.325	-783.76	-283.417	-282.21	-663.981	-1470.18	-2134.79	-1508.57	-1370.89	-1619.49	-2306.08
2	129695110	133199687	3.5	SNP_A-8421806	CN_806201	1702	4	0	6	826.211	-14245.1	-2375.39	0	565.174	694.952	826.211	512.743	698.876	-19.9079	177.492	246.043	-364.104	138.774	280.699	118.074	-367.824	-989.174	-435.192	-240.723	-332.556	-758.787
10	20916394	24389666	3.5	SNP_A-8483519	CN_519381	2207	3	0	4	393.384	-16322.7	-2006.73	0	393.384	146.313	-31.2914	-537.339	-494.76	-1616.17	-1401.59	-1566.92	-231.236	-212.649	-594.691	-1244.87	-2232.44	-1612.25	-1432.7	-1649.91	-2170.05	-3029.14
10	102043982	105509979	3.5	SNP_A-8298967	CN_490054	1698	3	0	4	426.256	-13338.7	-1867.27	0	426.256	341.706	269.076	-86.6107	-26.0414	-845.253	-708.299	-787.51	-170.261	73.585	-66.6867	-470.861	-1177.55	-866.433	-555.098	-601.964	-929.99	-1566.35
4	74955057	78469677	3.5	CN_1103034	SNP_A-4234914	2370	3	0	4	362.346	-17829.5	-2141.47	0	362.346	24.8987	-129.229	-760.714	-691.518	-1959.01	-1735.73	-1884.37	-236.538	-283.931	-732.781	-1480.26	-2585.43	-1747.92	-1585.61	-1854.56	-2449.54	-3407.33
3	35955207	39453145	3.5	CN_1041603	SNP_A-1848374	2407	3	0	4	384.981	-18153.5	-2245.47	0	384.981	60.2583	-81.073	-721	-648.391	-1930.25	-1707.67	-1848.37	-242.267	-244.506	-689.802	-1431.95	-2547.08	-1674.74	-1488.77	-1750.97	-2350.92	-3328.24
7	84711665	88140708	3.4	SNP_A-8557582	SNP_A-8696178	1953	4	0	6	597.049	-14567.7	-2450.8	0	469.109	455.641	597.049	81.5771	342.808	-628.282	-340.73	-282.65	-511.766	-157.975	-156.996	-473.394	-1113.25	-1449.3	-1002.83	-931.746	-1156.35	-1717.55
7	153767488	157206971	3.4	SNP_A-8539571	SNP_A-8425604	2410	4	0	6	1123.53	-20668.6	-3527.28	0	749.874	810.263	1123.53	451.668	913.042	-375.918	67.7386	211.129	-758.405	-136.44	-11.4277	-284.862	-1012.69	-1943.9	-1198.96	-950.732	-1118.53	-1736.5
6	112776083	116152613	3.4	SNP_A-8418453	CN_1178419	2031	4	0	6	627.136	-15246.9	-2693.11	0	463.859	380.046	627.136	-61.1847	338.591	-851.15	-437.637	-326.545	-736.533	-402.388	-446.74	-789.695	-1473.07	-1936.76	-1480.94	-1412.62	-1648.26	-2231.74
5	157122196	160494907	3.4	SNP_A-8307104	CN_1085195	2398	4	0	6	826.02	-19504.6	-3285	0	602.384	542.509	826.02	41.9077	476.466	-902.603	-446.407	-310.115	-790.847	-346.301	-369.317	-776.839	-1605.61	-2209.21	-1607.25	-1493.72	-1759.8	-2457.29
2	35562350	39008993	3.4	CN_848353	CN_868507	2680	4	0	6	841.011	-21566	-3734.99	0	608.309	444.122	841.011	-173.764	457.721	-1244.16	-580.938	-419.646	-1184.89	-792.331	-863.88	-1329.24	-2232.05	-3058.67	-2470.65	-2378.85	-2675.78	-3418
19	9807917	13205745	3.4	SNP_A-8479600	CN_163814	1562	3	0	4	51.7699	-11402.4	-1479.33	0	51.7699	-255.401	-177.778	-788.184	-658.052	-1568.89	-1424.35	-1399.7	-264.854	-299.43	-596.219	-1093.29	-1824.42	-870.413	-807.348	-1030.49	-1467.13	-2141.98
12	16368136	19650139	3.3	SNP_A-2117480	SNP_A-2276028	2022	4	0	6	707.795	-15302.4	-2587.59	0	511.978	521.331	707.795	192.112	492.653	-514.936	-179.513	-102.768	-601.663	-219.886	-195.4	-464.694	-1083.88	-1693.51	-1204	-1087.25	-1268.67	-1798.32
5	60494797	63807946	3.3	SNP_A-2029326	SNP_A-8324104	1977	4	0	6	632.493	-14900.6	-2730.85	0	432.277	337.215	632.493	-99.1643	336.913	-872.788	-423.118	-289.856	-845.588	-534.814	-562.438	-892.503	-1549.31	-2130.9	-1677.36	-1598.46	-1812.37	-2360.89
2	223726540	227063769	3.3	SNP_A-4260456	CN_845526	2258	4	0	6	777.082	-17528	-3155.99	0	537.567	444.035	777.082	-45.0492	476.503	-900.99	-373.62	-222.425	-944.457	-559.193	-584.467	-937.743	-1662.77	-2431.7	-1891.07	-1774.55	-1990.62	-2591.22
2	238312207	241562285	3.3	SNP_A-2223495	CN_854690	1960	4	0	6	1139.64	-16559.2	-2983.77	0	687.911	831.667	1139.64	648.929	1063.11	84.5299	493.904	649.079	-669.658	-79.9258	144.462	26.0402	-460.891	-1624.79	-940.95	-648.063	-678.808	-1080.65
11	22511198	25759968	3.2	SNP_A-2260718	SNP_A-8549411	2397	2	1	12	594.911	-16798.3	-1394.96	0	407.711	307.823	-219.407	-331.646	-743.401	-1440.28	-1639.5	-1927.05	594.911	568.464	79.9598	-716.972	-1869.8	-601.542	-526.053	-871.807	-1536.57	-2561.04
17	56235621	59427021	3.2	CN_750534	CN_735249	1547	4	0	6	817.341	-11300.8	-2103.11	0	517.635	664.585	817.341	565.012	774.036	140.822	369.501	446.692	-377.184	87.0909	261.355	192.916	-166.738	-931.244	-417.058	-201.323	-225.679	-539.633
14	45820159	49008379	3.2	SNP_A-8697560	CN_109842	1988	4	0	6	561.769	-14754.6	-2538.13	0	425.352	334.368	561.769	-97.2683	277.264	-859.646	-451.548	-354.558	-721.385	-439.49	-487.024	-831.098	-1487.41	-1957.06	-1541.79	-1484	-1708.28	-2258.32
14	101846303	105042939	3.2	CN_635800	SNP_A-1887168	1308	4	0	6	785.018	-10274.3	-1941.01	0	473.629	611.011	785.018	535.086	764.306	216.169	442.054	526.158	-393.18	38.1663	225.427	194.174	-76.2896	-894.5	-416.571	-194.444	-184.47	-411.084
6	63268233	66450811	3.2	SNP_A-8383243	SNP_A-8606299	1823	4	0	6	500.909	-13161.9	-2343.15	0	363.022	270.392	500.909	-119.222	234.12	-816.474	-449.063	-351.962	-691.422	-426.034	-463.572	-759.902	-1358.28	-1727.63	-1348.88	-1295.16	-1502.17	-2015.56
5	89489289	92656772	3.2	CN_1135642	CN_307930	1749	4	0	6	534.049	-13481.9	-2197.4	0	404.148	378.429	534.049	27.5802	275.906	-630.906	-361.659	-286.024	-477.794	-165.74	-178.66	-469.182	-1060.37	-1281.18	-885.011	-830.086	-1045.57	-1571.25
5	132616256	135799356	3.2	SNP_A-8504856	SNP_A-4225170	2247	4	0	6	957.581	-19158.5	-3302.05	0	631.602	624.656	957.581	242.245	687.372	-563.883	-144.97	13.7362	-786.262	-235.333	-140.707	-441.444	-1147.63	-1938.34	-1266.71	-1068.05	-1244.62	-1841.66
15	42725323	45933650	3.2	CN_687649	SNP_A-2031077	2066	3	0	4	347.756	-15072.7	-1813.94	0	347.756	77.8934	-65.0603	-603.572	-498.022	-1638.54	-1369.96	-1506.15	-306.113	-362.737	-771.25	-1404.46	-2330.47	-1851.27	-1716.24	-1930.16	-2411.49	-3193.95
4	87440504	90610325	3.2	SNP_A-8323506	SNP_A-8712691	1986	3	0	4	268.713	-14321	-1793.26	0	268.713	-9.6798	-96.0582	-639.314	-559.415	-1613.84	-1419.9	-1527.89	-262.744	-302.608	-650.936	-1248.03	-2144.76	-1464.86	-1330.57	-1545.38	-2028.12	-2814.06
3	125896749	129100690	3.2	SNP_A-8700370	CN_1001972	2017	3	0	4	418.773	-15971.6	-2088.47	0	418.773	202.823	111.917	-414.551	-300.625	-1399.79	-1160.87	-1274.76	-279.112	-166.878	-463.774	-1025.23	-1918.06	-1423.39	-1175.65	-1320.16	-1764.82	-2544.69
18	29336212	32493405	3.2	SNP_A-1956238	SNP_A-8637593	2002	2	0	3	0	-13425.2	-991.09	0	-434.551	-1209.42	-1083.6	-2167.27	-1921.12	-3326.65	-3039.15	-3009.89	-604.063	-1220.2	-1960.15	-2826.67	-3874.81	-1960.33	-2332.04	-2906.84	-3638.96	-4564.2
18	72868010	76116029	3.2	SNP_A-8622419	SNP_A-8448011	2165	2	0	3	0	-15551.3	-1638.52	0	-390.892	-1224.73	-937.603	-2255.63	-1827.96	-3514.63	-3083.1	-2972.77	-969.777	-1507.33	-2226.42	-3106.11	-4206.46	-2652.93	-2900.17	-3409.17	-4117.01	-5058.99
20	58392065	61505547	3.1	CN_883981	SNP_A-1835778	1983	4	0	6	1150.24	-16845.4	-3148.99	0	642.122	703.678	1150.24	448.539	1040.23	-161.297	399.727	638.969	-916.997	-377.103	-198.609	-335.812	-833.593	-2082.21	-1422.5	-1151.06	-1181.34	-1588.42
12	46440421	49508668	3.1	SNP_A-8475691	CN_594372	1545	4	0	6	766.779	-11920.7	-2240	0	471.052	543.986	766.779	350.109	648.597	-130.31	161.023	283.679	-512.066	-80.0625	48.6753	-84.3347	-493.096	-1175.76	-682.749	-505.066	-571.364	-923.425
7	49159504	52249249	3.1	CN_1224927	SNP_A-8659003	2303	4	0	6	789.302	-18051.7	-3327.48	0	497.052	352.175	789.302	-182.173	438.316	-1090.81	-489.081	-273.761	-1115.06	-748.188	-778.391	-1159.54	-1917.25	-2739.32	-2191.69	-2076.81	-2302.89	-2922.24
7	108569252	111630866	3.1	CN_1192115	SNP_A-8311875	2078	4	0	6	784.026	-15381.2	-2634.15	0	596.682	651.126	784.026	296.969	587.326	-427.808	-97.563	-44.6372	-504.957	-71.8045	-32.1702	-306.102	-951.253	-1509.12	-972.421	-841.274	-1032.14	-1596.73
6	5305932	8359710	3.1	CN_1177994	CN_331160	2601	4	0	6	1024.95	-21733.2	-3807.32	0	699.459	606.035	1024.95	59.6208	703.538	-939.949	-282.622	-97.9839	-1141.38	-648.673	-634.14	-1033.56	-1871.26	-2938.11	-2251.74	-2074.3	-2296.03	-2975.52
6	23360132	26457011	3.1	CN_1177498	CN_1157782	2211	4	0	6	839.126	-17123.9	-3113.39	0	542.807	483.705	839.126	34.051	575.586	-786.572	-221.325	-50.704	-977.586	-613.953	-618.347	-944.819	-1627.76	-2556.21	-2033.21	-1908.5	-2098.2	-2652.47
2	202633476	205750980	3.1	CN_818533	CN_188677	1881	4	0	6	655.658	-14185.6	-2560.9	0	451.402	413.549	655.658	36.3752	404.61	-663.215	-284.443	-165.486	-689.481	-332.105	-317.858	-598.717	-1192.51	-1725.12	-1256.25	-1149.36	-1326.47	-1830.03
5	68150692	71296429	3.1	SNP_A-2107969	SNP_A-8623077	774	4	0	5	412.617	-6188.13	-954.206	0	303.737	412.617	384.657	361.456	328.703	137.003	132.861	97.051	17.6451	255.704	317.705	244.824	15.9776	-234.721	18.627	102.139	52.7706	-149.431
18	1543	3065872	3.1	SNP_A-8496414	SNP_A-2005384	2195	2	0	3	0	-14787.9	-1271.71	0	-337.818	-1104.56	-999.398	-2106.38	-1842.9	-3355.34	-3011.59	-3001.98	-707.618	-1306.26	-2062.49	-2963.28	-4070.23	-2485.29	-2791.18	-3332.69	-4055.12	-4996.16
11	85580111	88568553	3	SNP_A-8447731	SNP_A-8695580	2152	2	1	12	453.167	-16025.2	-1316.04	0	319.07	155.475	-236.138	-454.726	-750.039	-1495.18	-1607.09	-1833.78	453.167	412.646	-52.5846	-792.254	-1856.24	-557.456	-506.102	-840.662	-1465.96	-2418.59
16	7910425	10875973	3	SNP_A-1866716	SNP_A-8426317	2675	5	0	8	2466.11	-22821.4	-4142.23	0	1368.74	1924.51	2103.46	2007.71	2466.11	1557.03	2147.29	2141.91	-776.375	249.578	778.495	925.274	580.164	-2370.12	-1242.49	-606.821	-344.732	-570.756
7	27165385	30182908	3	SNP_A-8301005	CN_1226647	2317	4	0	6	874.968	-18965.8	-3294.58	0	603.206	553.552	874.968	104.284	572.632	-770.393	-290.909	-151.212	-869.296	-398.602	-376.734	-730.747	-1488.36	-2223.54	-1615.62	-1468.66	-1690.31	-2330.16
7	73041733	76078613	3	CN_1227590	SNP_A-8349375	779	4	0	6	479.312	-6147.04	-1161.74	0	306.018	390.067	479.312	355.299	464.087	152.564	259.33	308.853	-181.868	97.8914	221.175	206.515	23.3915	-403.491	-99.5882	38.5013	42.9379	-116.907
7	142399886	145425362	3	SNP_A-8489003	CN_1212716	1799	4	0	6	789.795	-13447.9	-2489.18	0	495.173	546.328	789.795	290.539	629.795	-274.238	57.8349	180.31	-606.076	-178.046	-67.4428	-236.861	-726.649	-1445.46	-929.571	-755.215	-852.527	-1270.6
2	145114030	148066306	3	CN_804227	CN_821613	1653	4	0	6	393.98	-12039.4	-1954.91	0	344.764	288.625	393.98	-60.6215	137.872	-693.276	-477.351	-437.741	-389.776	-135.387	-185.447	-500.801	-1083.15	-1184.7	-856.545	-842.526	-1073.75	-1588.15
19	3024415	5986621	3	CN_787163	SNP_A-2083457	1042	3	0	4	132.257	-8185.77	-1136.03	0	132.257	6.4435	37.6837	-288.151	-203.15	-762.945	-655.952	-658.794	-203.153	-146.286	-273.273	-542.953	-981.451	-674.507	-548.204	-620.924	-844.269	-1236.87
18	7678123	10673502	3	CN_799880	CN_735929	2370	2	0	3	0	-17008.8	-1288.67	0	-491.312	-1422.69	-1279.6	-2580.27	-2274.22	-3981.53	-3623.16	-3583.81	-764.596	-1509.85	-2404.29	-3444.43	-4697.26	-2638.37	-3047.2	-3702.61	-4544.3	-5614.4
11	25966432	28880442	2.9	SNP_A-1820036	CN_561191	1932	3	1	13	552.621	-14030	-1349.89	0	412.914	390.453	-12.5897	-68.2384	-400.172	-944.458	-1112.31	-1337.55	472.553	552.621	245.33	-341.803	-1248.82	-402.991	-236.89	-440.139	-928.242	-1737.34
11	105113141	108036170	2.9	CN_544942	CN_525799	1865	3	1	13	535.918	-13764.8	-1388.08	0	393.352	373.964	20.2669	-49.4062	-349.394	-866.184	-1029.37	-1231.93	438.702	535.918	264.302	-283.401	-1140.75	-345.929	-164.699	-348.51	-809.498	-1580.77
20	33480708	36381273	2.9	CN_876896	SNP_A-8392855	1607	4	0	6	850.659	-12160.8	-2356.26	0	518.34	604	850.659	444.544	771.181	-45.9284	292.374	418.186	-551.972	-95.034	58.0924	-38.518	-439.703	-1248.79	-723.388	-516.315	-558.373	-903.802
17	25722900	28631983	2.9	CN_754207	SNP_A-2295378	1572	4	0	6	817.713	-12564.9	-2189.41	0	550.251	705.979	817.713	557.912	748.762	104.903	311.178	359.058	-348.438	141.439	314.995	193.008	-213.965	-905.346	-374.712	-166.982	-220.618	-576.962
6	87264693	90197126	2.9	CN_1217968	CN_332187	1867	4	0	6	617.676	-14337.5	-2542.63	0	423.906	350.916	617.676	-38.131	342.796	-743.701	-365.172	-239.079	-689.835	-351.705	-355.018	-654.22	-1264.82	-1712.87	-1264.87	-1178.1	-1375.04	-1897.36
6	164267664	167184126	2.9	SNP_A-1988432	SNP_A-8301488	2335	4	0	6	1057.89	-19632.1	-3440.06	0	692.984	701.871	1057.89	303.808	819.255	-556.582	-4.494	164.92	-904.836	-391.38	-311.047	-622.485	-1350.32	-2365.56	-1703.75	-1509.77	-1684.68	-2283.61
5	14916370	17830332	2.9	SNP_A-8666204	CN_1145311	1858	4	0	6	902.107	-14999.2	-2521.49	0	648.683	813.21	902.107	604.585	792.02	29.0436	249.581	287.416	-359.178	162.009	302.855	115.873	-419.762	-1183.53	-594.835	-391.627	-501.113	-963.8
5	151643567	154517806	2.9	CN_1106865	CN_1087203	1918	4	0	6	663.807	-15335.6	-2736.44	0	449.147	361.997	663.807	-45.9123	394.943	-788.459	-345.887	-210.31	-810.212	-471.531	-484.373	-789.4	-1416.54	-2014.49	-1546.22	-1444.96	-1632.73	-2155.32
2	232423615	235323820	2.9	CN_841091	SNP_A-8684343	1998	4	0	6	988.151	-16566.7	-2936.47	0	656.281	752.911	988.151	498.925	850.249	-156.943	199.003	310.683	-603.747	-48.9478	92.8561	-106.331	-676.946	-1587.27	-947.001	-724.062	-827.738	-1308.83
2	171091661	173948535	2.9	CN_811313	SNP_A-8330179	1807	4	0	5	854.598	-14986.8	-2177.74	0	652.891	854.598	764.76	690.689	614.24	114.255	94.2174	11.8502	63.0307	579.635	676.412	454.24	-138.666	-469.078	76.2723	221.163	51.6666	-483.005
11	94746189	97538239	2.8	CN_592595	SNP_A-1891014	2114	2	1	12	487.774	-15269.9	-1185.53	0	321.707	183.337	-301.597	-422.709	-789.528	-1444.23	-1595.46	-1883.03	487.774	405.138	-86.2725	-826.53	-1868.59	-585.862	-579.152	-933.189	-1557.18	-2486.3
1	116012591	118795910	2.8	CN_453333	SNP_A-8398572	1818	6	0	10	2865.56	-15078.8	-2587.12	0	1245.84	2089.46	1867.91	2609.8	2502.44	2828.39	2865.56	2635.14	17.8962	1045.69	1751.12	2225.92	2417.94	-537.01	488.888	1208.26	1708.78	1939.15
6	8754201	11561832	2.8	SNP_A-8317583	CN_1176162	1931	4	0	6	760.008	-15368	-2776.07	0	528.995	492.87	760.008	115.131	548.933	-592.964	-137.928	-33.9539	-793.606	-405.31	-394.272	-670.259	-1266.35	-2047.83	-1545.69	-1417.11	-1578.27	-2071.36
6	156757457	159523946	2.8	CN_318607	SNP_A-1951657	1656	4	0	6	633.966	-13452.8	-2341.45	0	425.024	388.974	633.966	54.5331	424.699	-561.932	-188.244	-62.3383	-661.392	-344.375	-330.743	-575.691	-1095.84	-1685.87	-1257.94	-1148.2	-1288.74	-1719.47
5	75279168	78074479	2.8	CN_1130835	CN_1146502	1969	4	0	6	672.393	-15571.7	-2700.13	0	467.118	408.422	672.393	3.0867	408.139	-750.082	-333.155	-210.85	-774.985	-432.722	-431.483	-743.485	-1382.51	-2012.39	-1533.12	-1425.67	-1612.4	-2140.25
2	10758137	13540650	2.8	SNP_A-8324006	CN_819278	2074	4	0	6	818.528	-17097.9	-3042.6	0	542.083	463.05	818.528	31.8173	556.239	-769.489	-251.855	-88.4667	-896.04	-495.621	-478.079	-780.102	-1456.91	-2208.28	-1659.63	-1521.63	-1703.59	-2257.16
2	158521294	161309950	2.8	SNP_A-8423673	SNP_A-4262344	1809	4	0	6	577.335	-14010	-2429.73	0	415.931	346.533	577.335	-56.3902	298.7	-767.788	-406.241	-283.077	-641.097	-341.137	-379.41	-686.052	-1307.95	-1722.6	-1305.69	-1239.77	-1449.1	-1974.53
8	37118674	39945702	2.8	SNP_A-2147758	CN_1288189	1516	4	0	5	798.145	-11657.5	-1702.28	0	596.211	798.145	612.231	661.509	550.093	179.036	167.913	38.7813	94.2663	510.305	615.822	421.054	-57.6843	-399.49	54.4195	187.347	63.8745	-359.457
10	108009214	110815096	2.8	CN_505486	CN_523023	2162	3	0	4	373.397	-15780.8	-1882.5	0	373.397	87.7439	-76.3449	-610.168	-531.928	-1684.73	-1432.01	-1591.74	-274.877	-335.658	-746.365	-1406.12	-2374.95	-1820.24	-1680.39	-1913.66	-2427.7	-3255.07
4	23461383	26291595	2.8	CN_1051377	SNP_A-8354447	2046	3	0	4	350.713	-15970.7	-1954.09	0	350.713	70.1717	-30.269	-596.883	-479.139	-1622.75	-1378.77	-1497.55	-295.186	-325.091	-678.64	-1293.61	-2221.96	-1682.69	-1502.68	-1694.35	-2170.69	-2966.11
5	121854620	124600985	2.7	SNP_A-4301665	CN_1099764	1863	4	0	6	597.298	-14613.9	-2582.43	0	421.448	326.686	597.298	-85.7397	321.056	-805.972	-394.101	-273.161	-779.692	-481.797	-514.861	-815.603	-1433.73	-1994.45	-1560.28	-1480.21	-1677.99	-2193.49
2	53700786	56384803	2.7	SNP_A-2169683	SNP_A-8543968	1885	4	0	6	686.607	-14828.5	-2658.11	0	467.894	402.015	686.607	8.0435	452.998	-698.65	-232.555	-107.666	-810.186	-476.579	-479.163	-761.311	-1352.24	-2064.14	-1601.22	-1488.58	-1652.54	-2136.23
4	120044667	122710309	2.7	SNP_A-8713421	CN_1028099	1780	3	0	4	189.564	-12890.2	-1385.99	0	189.564	-118.879	-250.865	-748.522	-708.717	-1673.62	-1503.47	-1626.33	-174.352	-296.126	-712.185	-1314.78	-2163.84	-1366	-1326.75	-1583.37	-2064.37	-2798.03
11	108043534	110681561	2.6	CN_527841	SNP_A-8446104	1781	2	1	12	426.554	-13300	-1040.28	0	249.547	106.659	-250.278	-426.382	-704.139	-1323.06	-1449.9	-1633.21	426.554	369.285	-58.1178	-696.995	-1602.97	-388.831	-362.538	-659.882	-1200.89	-2015.52
14	82087781	84705161	2.6	CN_688998	SNP_A-8383664	1786	4	0	6	516.478	-13314.3	-2229.19	0	423.279	385.046	516.478	12.5569	286.286	-656.869	-338.699	-295.652	-542.351	-277.052	-319.626	-619.333	-1209.54	-1622.4	-1250.13	-1201.5	-1407.88	-1910.55
12	6385640	9013377	2.6	CN_605443	CN_612719	1264	4	0	6	627.408	-10312.9	-1788.95	0	418.217	508.262	627.408	364.719	546.366	-13.2149	166.292	224.733	-317.003	47.2891	156.559	45.6537	-297.288	-837.989	-422.868	-276.024	-337.185	-634.043
6	96171722	98748487	2.6	CN_1196281	SNP_A-8642503	1523	4	0	6	545.629	-11587.5	-1923.33	0	436.095	483.897	545.629	224.347	392.115	-299.666	-101.467	-89.9562	-345.056	-21.5498	3.3058	-202.198	-681.306	-1090.08	-696.924	-600.203	-740.131	-1155.05
2	191821414	194402043	2.6	CN_827005	CN_807488	1447	4	0	6	372.646	-10687.1	-1834.85	0	297.769	230.303	372.646	-108.25	141.984	-678.787	-416.053	-353.626	-479.312	-268.629	-317.034	-578.571	-1079.15	-1237.22	-946.047	-928.6	-1125.44	-1564.67
2	235480340	238113746	2.6	SNP_A-8647753	SNP_A-8552981	1855	4	0	6	964.494	-15596.1	-2687.17	0	636.831	776.772	964.494	570.466	854.353	-5.6827	291.804	383.01	-478.012	68.7373	241.01	70.0543	-448.818	-1311.04	-693.51	-460.668	-542.043	-980.956
10	132268787	134822173	2.6	SNP_A-1918053	SNP_A-8290090	1704	3	0	4	465.213	-13723.9	-1984.24	0	465.213	307.144	270.285	-190.096	7.8683	-989.656	-684.794	-778.379	-410.624	-249.04	-434.338	-852.529	-1542.69	-1617.45	-1320.35	-1356.49	-1648.78	-2219.88
4	91087872	93719744	2.6	SNP_A-8314425	SNP_A-2084379	1498	3	0	4	188.321	-10250.3	-1166.22	0	188.321	-18.4707	-136.935	-504.591	-482.249	-1241.77	-1103.26	-1206.38	-131.996	-209.986	-518.149	-988.564	-1669.2	-1067.13	-1028.7	-1229.96	-1616.05	-2213.72
18	42208928	44786497	2.6	CN_777334	CN_792681	1926	2	0	3	0	-14097.1	-1211.95	0	-446.241	-1245.5	-1040.14	-2199.23	-1894.9	-3347.81	-3045.57	-2968.19	-679.109	-1233.88	-1938.54	-2781.46	-3815.74	-1878.91	-2209.5	-2760.55	-3477.39	-4395.18
18	45992677	48558990	2.6	CN_799218	CN_779689	1940	2	0	3	0	-12891.4	-981.758	0	-398.766	-1161.02	-1024.11	-2093.77	-1807.37	-3219.71	-2880.16	-2847.27	-667.743	-1294.95	-2015.89	-2842.15	-3833.56	-2231.68	-2575.68	-3102.21	-3771.36	-4619.21
7	67276162	69733970	2.5	CN_1234134	CN_1247695	1557	4	1	14	968.628	-13539.1	-1889.61	0	637.748	904.463	775.429	836.542	679.044	389.084	262.061	173.678	234.329	801.147	968.628	827.115	333.724	70.2994	630.914	816.259	702.135	241.662
11	79803500	82267547	2.5	SNP_A-8675387	CN_590210	1941	2	1	12	506.933	-13445.4	-970.787	0	297.102	198.721	-255.084	-316.271	-676.168	-1225.72	-1390.1	-1643.4	506.933	428.088	-25.7648	-688.638	-1619.53	-580.003	-568.262	-872.605	-1416.7	-2235.11
17	36686250	39224855	2.5	CN_745644	CN_760910	1394	4	0	6	824.116	-10633.3	-2013.01	0	505.594	658.211	824.116	586.973	810.33	245.97	466.979	549.948	-367.231	97.5917	303.361	277.003	-18.0562	-822.54	-314.971	-83.1581	-71.2182	-322.849
12	30446039	32965151	2.5	CN_600503	CN_615632	1776	4	0	6	765.395	-14288.4	-2616.01	0	465.795	446.255	765.395	120.405	585.047	-491.158	-35.4145	125.086	-791.837	-421.18	-362.382	-571.079	-1081.85	-1883	-1404.14	-1253.79	-1367.4	-1786.02
6	487333	2954387	2.5	CN_1173374	CN_1171127	2103	4	0	6	959.647	-18223.4	-2928.44	0	688.009	819.98	959.647	556.037	786.82	-146.287	111.646	174.395	-448.96	107.529	232.855	-13.5372	-664.496	-1442.36	-794.27	-589.652	-733.962	-1286.16
5	166707592	169220714	2.5	SNP_A-2095379	SNP_A-1909844	2071	4	0	6	877.272	-17317.6	-3029.14	0	572.379	563.677	877.272	184.207	628.257	-575.175	-143.167	14.1581	-775.567	-297.608	-251.272	-541.836	-1204.39	-2008.72	-1415.6	-1248.99	-1418.22	-1968.1
2	41241625	43715055	2.5	SNP_A-4208030	SNP_A-8311486	1815	4	0	6	788.009	-14550.6	-2730.96	0	461.638	427.994	788.009	84.9586	583.939	-562.378	-70.5032	111.262	-891.399	-525.238	-497.826	-724.504	-1259.9	-2172.54	-1683.15	-1536.72	-1657.98	-2087.26
2	86431504	88917300	2.5	CN_851628	CN_862824	967	4	0	6	407.769	-7152.32	-1303.46	0	262.347	279.797	407.769	150.599	316.092	-142.043	12.3166	75.3487	-282.223	-43.9781	22.2497	-79.2891	-338.062	-647.186	-369.143	-279.968	-341.51	-570.57
2	211248573	213745948	2.5	CN_867439	SNP_A-8472831	1786	4	0	6	438.587	-13338.3	-2297.5	0	348.099	214.563	438.587	-223.454	154.909	-944.531	-527.055	-442.868	-749.706	-540.736	-643.882	-978.845	-1591	-1995.46	-1657.39	-1636.27	-1863	-2373.15
8	33789921	36261832	2.5	SNP_A-2045161	CN_1265686	1363	4	0	5	740.542	-10499.2	-1475.59	0	553.324	740.542	533.065	618.388	475.27	175.154	133.576	-7.4585	134.384	498.065	568.418	382.265	-63.8251	-386.902	14.3625	123.052	0.6366	-389.208
21	34717227	37254638	2.5	CN_880349	SNP_A-8358703	1909	3	0	4	390.147	-15515.8	-1882.56	0	390.147	186.03	46.6599	-410.726	-398.544	-1370.48	-1233.33	-1374.35	-125.459	-53.5122	-357.063	-940.707	-1840.23	-1174.64	-974.221	-1157.93	-1631.15	-2420.9
14	21919034	24321457	2.4	CN_638083	CN_648850	1504	4	0	6	622.83	-12854.2	-2117.72	0	454.008	476.546	622.83	246.6	471.713	-273.822	-43.5825	22.9913	-425.068	-62.5781	-14.2093	-209.909	-673.924	-1178.45	-746.596	-623.138	-739.484	-1132.3
6	109758929	112109654	2.4	SNP_A-8376616	SNP_A-8651351	1430	4	0	6	619.989	-11402.6	-2004.26	0	411.678	452.962	619.989	234.484	480.27	-240.967	1.044	84.0831	-419.993	-66.3827	8.6925	-165.437	-594.814	-1057.89	-646.014	-523.78	-635.822	-1009.15
6	116235599	118685369	2.4	SNP_A-8668518	CN_1158582	1494	4	0	6	485.549	-11152.4	-1947.95	0	375.224	339.435	485.549	45.987	291.851	-516.63	-241.078	-184.683	-470.297	-200.735	-238.334	-485.802	-978.54	-1385.43	-1041.3	-980.949	-1141.74	-1556.19
5	32991696	35383989	2.4	CN_298527	CN_1150129	1556	4	0	6	553.814	-12881.7	-2161.22	0	437.483	426.494	553.814	116.113	364.782	-484.344	-204.046	-164.255	-489.518	-177.803	-173.264	-429.928	-955.858	-1363.1	-966.058	-887.889	-1056.49	-1504.09
5	107112121	109549583	2.4	CN_1101636	CN_1116969	1620	4	0	6	462.896	-12044	-2145.84	0	358.426	288.843	462.896	-77.5031	222.136	-709.435	-390.137	-317.598	-605.701	-359.335	-400.64	-682.893	-1227.67	-1656.21	-1298.48	-1244.39	-1428.75	-1884.05
2	74085759	76510343	2.4	SNP_A-8633363	SNP_A-1805043	1678	4	0	6	627.104	-13049.3	-2267.37	0	448.021	460.947	627.104	142.692	433.567	-479.565	-158.097	-82.3955	-563.51	-237.213	-219.681	-464.842	-1004.97	-1557.93	-1130.45	-1025.52	-1181.96	-1635.99
2	153112637	155541623	2.4	SNP_A-2023718	CN_830477	1504	4	0	6	422.534	-11382.1	-1936.34	0	325.218	259.51	422.534	-61.5551	205.762	-639.217	-352.241	-280.875	-543.209	-316.865	-348.645	-615.06	-1112.62	-1471.54	-1148.36	-1100.52	-1268.56	-1686.8
9	72940120	75348778	2.4	CN_1304843	CN_1307151	1636	3	0	4	298.015	-11574.9	-1516.28	0	298.015	111.85	21.1022	-393.118	-304.474	-1188.55	-976.638	-1068.29	-269.387	-277.008	-546.415	-1007.47	-1710.71	-1440.33	-1292.11	-1425.79	-1776.96	-2373.01
18	3316058	5689634	2.4	CN_764264	CN_159864	1725	2	0	3	0	-11617.7	-1123.48	0	-294.647	-962.604	-800.129	-1807.68	-1477.64	-2821.89	-2442.63	-2394.95	-746.116	-1272.99	-1892.37	-2607.91	-3473.04	-2335.31	-2589.59	-3018.02	-3577.92	-4298.16
2	89326327	91669511	2.3	CN_204686	CN_869652	335	5	0	8	219.837	-2233.4	-451.798	0	135.794	199.754	215.521	208.887	219.837	163.199	173.917	180.298	-19.4575	115.785	179.728	191.021	148.186	-50.0778	87.6418	155.13	169.407	129.96
20	46197866	48466526	2.3	SNP_A-8337567	CN_892513	1482	4	0	6	828.345	-12244.6	-2272.92	0	485.089	562.47	828.345	388.982	749.04	-68.189	273.847	416.412	-597.251	-188.296	-51.4476	-158.749	-537.042	-1411.83	-919.972	-709.913	-753.845	-1063.42
7	149045357	151386872	2.3	SNP_A-4243022	CN_1208503	1396	4	0	6	726.757	-11299.1	-2128.18	0	443.484	489.061	726.757	290.009	625.083	-173.467	160.733	282.098	-575.451	-204.857	-96.3358	-228.944	-609.403	-1353.53	-909.369	-744.406	-801.121	-1115.74
6	13641297	15892846	2.3	SNP_A-2044072	CN_1179319	1580	4	0	6	694.95	-13027.3	-2317.31	0	448.983	471.788	694.95	207.543	516.639	-358.533	-50.605	62.1227	-575.953	-187.744	-119.554	-321.827	-807.647	-1430.62	-960.179	-816.289	-927.271	-1333.59
2	77149876	79480137	2.3	CN_869253	SNP_A-8645904	1538	4	0	6	528.633	-11590.5	-1945.4	0	403.328	424.559	528.633	154.738	380.676	-375.837	-103.496	-74.5079	-481.282	-209.057	-209.856	-433.627	-897.152	-1452.64	-1095.77	-1011.74	-1144.18	-1528.64
2	142799245	145107611	2.3	SNP_A-8525376	CN_804225	1344	4	0	5	387.86	-10312.5	-1525.05	0	369.062	387.86	370.481	152.058	165.884	-358.516	-296.757	-339.551	-83.9428	162.032	126.064	-124.249	-623.402	-618.578	-328.551	-316.204	-520.342	-970.705
12	23515948	25736355	2.2	CN_078231	CN_608959	1797	4	0	6	489.272	-13976.2	-2254.67	0	396.583	327.669	489.272	-74.5787	219.581	-775.578	-451.192	-376.812	-557.743	-304.15	-371.591	-699.451	-1323.82	-1628.03	-1263.59	-1234.85	-1468.41	-2001.35
6	146878843	149099189	2.2	CN_317046	CN_1157149	1601	4	0	6	633.646	-12868.3	-2329.02	0	409.366	370.608	633.646	65.0074	445.137	-515.722	-131.952	-12.7752	-713.821	-391.55	-361.723	-588.577	-1072.96	-1727.07	-1304.61	-1187.9	-1312.77	-1715.73
5	22205458	24389081	2.2	CN_1147652	CN_1123269	1260	4	0	6	494.266	-9247.03	-1703.39	0	355.088	387.118	494.266	180.083	392.226	-244.712	-5.736	30.1325	-442.476	-174.432	-128.525	-270.431	-627.348	-1166.58	-825.16	-721.313	-804.681	-1104.7
5	52156271	54361519	2.2	CN_1152735	CN_1130446	1650	4	0	6	646.893	-13263.1	-2367.95	0	433.212	402.057	646.893	88.5807	454.938	-507.101	-132.694	-20.5656	-677.323	-350.991	-337.742	-561.012	-1065.32	-1767.47	-1326.07	-1201.36	-1324.46	-1732.82
14	58190224	60438779	2.2	CN_673429	SNP_A-8711132	1380	4	0	5	544.028	-11370.2	-1581.38	0	446.488	544.028	462.306	352.45	283.678	-145.749	-165.586	-234.236	40.9026	362.798	371.756	142.392	-361.435	-446.086	-83.5748	-23.3347	-199.798	-647.227
3	35345	2249216	2.2	CN_1037129	SNP_A-2219489	1993	3	0	4	396.638	-14888.1	-1851.59	0	396.638	173.31	21.413	-430.006	-338.984	-1381.3	-1117.7	-1287.94	-316.491	-341.24	-692.171	-1265.4	-2121.19	-1904.68	-1751.16	-1929.28	-2358.61	-3071.64
3	196475917	198712558	2.2	CN_1005701	CN_981877	1013	3	0	4	235.457	-7497.85	-1084	0	235.457	172.851	144.988	-90.9584	-29.8588	-537.418	-433.502	-471.425	-124.522	-1.5845	-102.316	-341.627	-753.303	-599.124	-430.385	-463.851	-652.737	-1018.96
18	13160818	15392408	2.2	CN_740151	CN_738310	1072	2	0	3	0	-7596.53	-558.861	0	-157.893	-512.982	-495.101	-985.696	-909.215	-1586.94	-1485.86	-1492.57	-166	-441.013	-806.208	-1255.77	-1818.17	-791.076	-948.048	-1233.44	-1617.3	-2119.95
18	25216330	27392907	2.2	CN_751288	CN_755537	1418	2	0	3	0	-8933.27	-755.318	0	-337.423	-933.853	-787.527	-1644.99	-1356.79	-2472.91	-2139.93	-2106.84	-673.405	-1177.35	-1712.31	-2304.82	-3002.65	-1961	-2232.27	-2614.31	-3084.53	-3670.34
22	19419907	21552291	2.1	CN_902176	CN_908700	1493	3	1	13	254.328	-10562.3	-1139.16	0	222.52	108.465	-63.79	-297.526	-424.121	-991.805	-1045.12	-1137.59	219.67	254.328	13.554	-441.456	-1142.39	-249.642	-138.03	-315.435	-715.075	-1364.95
16	777	2086460	2.1	CN_724789	CN_715361	768	6	0	11	926.629	-6210.15	-1154.35	0	425.228	661.024	711.178	785.059	904.418	782.197	915.507	926.629	-145.08	225.55	462.396	600.74	616.404	-386.652	-7.1878	241.894	394.6	427.985
17	76565760	78643088	2.1	CN_757442	SNP_A-8656409	795	5	0	8	603.389	-6380.74	-1205.95	0	328.495	449.226	578.825	442.364	603.389	285.47	443.105	505.126	-241.958	59.334	209.414	236.279	110.316	-517.422	-191.212	-19.9905	27.0848	-77.5064
21	37262502	39376918	2.1	SNP_A-4270527	SNP_A-8343175	1820	4	0	6	766.728	-14457.8	-2657.92	0	484.627	462.312	766.728	135.323	545.034	-518.387	-106.925	51.9194	-737.055	-358.033	-311.603	-546.291	-1101.01	-1812.16	-1317.52	-1179.61	-1321.27	-1786.39
20	17296984	19357530	2.1	SNP_A-1853769	SNP_A-1968064	1645	4	0	6	780.709	-13413.8	-2373.93	0	515.657	571.765	780.709	342.176	662.804	-193.172	136.53	227.728	-565.466	-167.268	-66.8262	-252.112	-708.389	-1515.27	-1025.98	-857.69	-945.165	-1320.34
17	48961368	51082782	2.1	SNP_A-8510243	SNP_A-8438679	1444	4	0	6	555.471	-11101.8	-2001.07	0	372.021	376.329	555.471	106.235	393.882	-394.966	-103.149	-14.0091	-538.695	-242.534	-210.26	-408.26	-839.567	-1384.38	-1006.95	-905.332	-1020.95	-1381.57
14	19477482	21529362	2.1	CN_657466	CN_635930	1466	4	0	6	625.571	-12402.3	-2119.37	0	439.886	448.075	625.571	216.386	472.247	-298.36	-30.4918	46.8368	-482.187	-147.146	-102.217	-278.939	-728.536	-1315.33	-891.631	-763.418	-867.878	-1242.68
12	27584651	29670129	2.1	CN_617749	SNP_A-8608405	1556	4	0	6	427.324	-12174.7	-2097.07	0	316.077	197.022	427.324	-205.16	185.547	-854.391	-438.389	-340.333	-725.806	-546.837	-609.512	-908.381	-1445.91	-1826.21	-1518.93	-1493.36	-1689.22	-2136.69
12	37493968	39580385	2.1	CN_598407	CN_609316	1334	4	0	6	435.688	-9956.19	-1723.89	0	340.807	329.521	435.688	74.6505	276.447	-415.54	-189.926	-146.525	-393.527	-146.87	-155.573	-369.896	-802.516	-1157.81	-840.725	-779.096	-917.317	-1284.67
12	39818046	41887365	2.1	CN_080451	CN_080723	1447	4	0	6	412.273	-11295	-1856.17	0	344.909	298.341	412.273	-28.5453	211.981	-606.638	-333.805	-291.665	-465.738	-242.448	-299.697	-562.637	-1070.61	-1384.7	-1075.03	-1036.53	-1216.18	-1643.48
7	22701191	24847136	2.1	CN_1257934	CN_1231136	1608	4	0	6	573.025	-12567.8	-2280.16	0	374.401	304.57	573.025	-21.9519	362.57	-618.06	-248.608	-130.119	-700.392	-393.279	-398.317	-637.113	-1140.88	-1715.66	-1311.31	-1211.65	-1352.87	-1772.03
6	131029787	133115826	2.1	SNP_A-2210845	SNP_A-2216749	1441	4	0	6	506.866	-11266.4	-1958.93	0	391.471	371.164	506.866	80.3964	344.553	-449.519	-159.369	-116.841	-499.042	-223.508	-226.918	-444.085	-901.465	-1392.26	-1028.73	-945.603	-1081.07	-1466.3
6	149225849	151369066	2.1	CN_1159269	CN_1170384	1523	4	0	6	689.682	-12646.8	-2249.28	0	439.454	461.199	689.682	220.515	538.439	-306.216	10.4282	121.626	-574.334	-211.707	-148.763	-337.077	-785.858	-1487.64	-1038.69	-895.497	-990.242	-1357.58
5	29054626	31171752	2.1	CN_1150098	SNP_A-1863041	1384	4	0	6	512.205	-10550.7	-1943.19	0	351.994	317.098	512.205	17.9832	350.42	-515.871	-149.12	-59.177	-593.543	-347.559	-351.909	-566.268	-1003.12	-1483.51	-1154.25	-1085.2	-1219.96	-1588.32
5	35894081	37964209	2.1	SNP_A-8292904	CN_1127919	1300	4	0	6	527.164	-10672.3	-1785.57	0	369.598	405.864	527.164	195.566	383.539	-258.487	-64.1893	0.5465	-356.757	-43.6754	-1.1479	-183.22	-591.718	-982.081	-618.687	-521.004	-632.462	-983.732
2	14299563	16435180	2.1	SNP_A-2217207	CN_811214	1556	4	0	6	621.34	-12792.8	-2247.86	0	424.084	423.429	621.34	121.994	439.288	-444.781	-118.971	-22.8027	-589.702	-255.354	-214.363	-441.534	-930.156	-1475.91	-1050.29	-939.822	-1076.48	-1489.98
14	27063197	29132953	2.1	CN_661872	SNP_A-8610570	1159	4	0	5	441.756	-8870.18	-1307.36	0	362.834	441.756	408.8	315.738	294.131	-52.5591	-33.7697	-86.8008	-36.0908	228.466	254.32	97.7043	-273.545	-440.694	-150.473	-93.1047	-218.293	-555.63
12	87864243	89921569	2.1	SNP_A-8702785	CN_612647	1296	3	0	4	125.717	-9062.26	-973.529	0	125.717	-96.1668	-174.059	-547.519	-501.591	-1208.37	-1078.95	-1147.6	-112.037	-216.761	-513.114	-941.781	-1548.5	-940.573	-922.339	-1111.7	-1459.59	-1989.27
4	17302488	19356720	2.1	CN_1066254	CN_1064421	1266	3	0	4	171.951	-8875.89	-1092.59	0	171.951	-30.88	-103.951	-457.06	-406.22	-1100.27	-960.026	-1042.71	-165.419	-228.464	-474.327	-876.665	-1461.77	-1011.85	-945.433	-1100.27	-1422.82	-1931.11
18	39195075	41304647	2.1	SNP_A-8350230	CN_772952	1389	2	0	3	0	-9113.57	-675.974	0	-318.437	-874.869	-777.237	-1560.9	-1344.86	-2369	-2116.12	-2091.08	-512.126	-991.672	-1521.78	-2117.29	-2822.63	-1663.76	-1935.94	-2325.74	-2807.4	-3407.9
22	17404806	19416784	2	CN_898012	CN_902174	1100	2	1	12	268.123	-8404.8	-677.129	0	132.355	17.3568	-183.302	-315.499	-474.971	-865.942	-956.376	-1058.19	268.123	228.959	-39.2641	-441.482	-1009.92	-172.409	-162.204	-355.971	-701.558	-1216.45
17	63647915	65631746	2	SNP_A-1803598	SNP_A-8357851	1326	4	0	6	608.733	-10265	-1874.62	0	392.363	442.695	608.733	242.496	504.999	-203.373	76.0719	159.66	-463.172	-159.767	-87.6839	-234.946	-620.288	-1213.79	-840.287	-719.856	-800.034	-1116.41
14	85905163	87893408	2	CN_114949	SNP_A-8433051	1346	4	0	6	439.559	-10481.8	-1745.76	0	340.913	328.349	439.559	83.3778	272.767	-416.643	-205.582	-167.502	-383.997	-123.95	-116.203	-342.377	-788.272	-1113.72	-789.654	-725.713	-867.564	-1247.08
7	16003433	18039848	2	CN_1215213	CN_343777	1622	4	0	6	541.156	-12628.3	-2190.44	0	393.879	354.699	541.156	14.523	335.142	-602.069	-248.171	-169.213	-627.14	-365.996	-386.721	-655.361	-1180.94	-1723.59	-1350.25	-1279.93	-1446.42	-1883.42
7	37889654	39933231	2	CN_1233580	CN_1244925	1528	4	0	6	519.208	-12400.9	-2115.72	0	350.373	309.69	519.208	-0.2219	281.236	-600.436	-315.723	-206.713	-549.645	-261.296	-272.854	-515.274	-1038.74	-1383.07	-1006.81	-936.546	-1106.95	-1552.32
6	126183753	128190682	2	SNP_A-4273500	SNP_A-1874514	1049	4	0	6	327.884	-7905.9	-1287.64	0	281.816	300.592	327.884	104.594	195.709	-280.634	-168.354	-161.294	-186.832	33.2823	31.0916	-143.74	-499.122	-614.413	-360.934	-322.46	-450.544	-768.531
6	151901506	153941364	2	CN_1172651	CN_318169	1611	4	0	6	680.741	-12308.4	-2235.24	0	452.823	482.154	680.741	212.751	539.651	-336.734	17.6591	109.279	-599.53	-262.645	-215.301	-400.502	-860.797	-1616.58	-1178.52	-1040.55	-1138.54	-1513.16
6	162023921	164001620	2	CN_1161777	CN_1175015	1590	4	0	6	662.555	-12574.3	-2244.47	0	443.403	456.466	662.555	183.845	500.756	-370.46	-45.4295	51.8293	-582.575	-242.436	-188.035	-394.997	-873.151	-1538.63	-1099.13	-968.654	-1083.38	-1479.92
6	168911888	170892930	2	CN_1164211	CN_1175229	1283	4	0	6	729.04	-10534.1	-2025.48	0	409.713	441.349	729.04	288.488	662.756	-107.065	259.603	403.702	-610.528	-263.837	-151.335	-226.04	-530.448	-1369.98	-940.931	-759.871	-773.826	-1016.57
2	84069872	86021340	2	SNP_A-2052583	SNP_A-1782010	1153	4	0	6	464.488	-9400.06	-1616.19	0	309.76	328.872	464.488	128.273	326.42	-287.156	-93.7153	-24.8169	-351.734	-82.0823	-34.99	-195.438	-565.673	-871.429	-548.91	-463.899	-568.269	-890.963
2	124644978	126652044	2	SNP_A-8508260	CN_175916	1223	4	0	6	415.428	-9403.96	-1582.65	0	310.363	325.43	415.428	103.528	258.532	-346.954	-177.218	-130.118	-310.47	-62.6935	-55.995	-248.776	-653.606	-904.899	-604.313	-544.702	-675.415	-1027.29
19	21343692	23323860	2	SNP_A-8682773	CN_778452	1147	4	0	5	369.511	-8608.69	-1228.68	0	356.894	369.511	274.123	170.974	133.804	-263.816	-248.421	-322.099	4.1886	213.224	184.161	-27.7834	-452.969	-413.824	-166.206	-153.697	-324.999	-707.476
14	65699758	67731966	2	CN_675817	SNP_A-1837004	1026	4	0	5	424.127	-8122.25	-1164.37	0	333.002	424.127	375.89	316.325	254.095	-18.1995	-49.9326	-97.8495	69.2995	338.536	370.092	222.76	-127.591	-163.647	112.414	163.658	39.7717	-284.184
6	94186765	96166201	2	SNP_A-8362222	CN_1196279	1140	4	0	5	415.392	-8864.4	-1279.53	0	348.932	415.392	382.131	255.008	247.578	-142.521	-106.507	-155.568	-51.9221	190.86	197.572	20.4902	-370.178	-524.094	-239.581	-187.804	-320.149	-664.233
15	22065565	24096376	2	CN_689501	CN_665727	1460	3	0	4	352.504	-11459.6	-1436.04	0	352.504	277.011	148.662	-92.0753	-104.834	-744.378	-670.225	-776.236	-21.1324	104.299	-68.2976	-447.576	-1073.48	-767.41	-558.404	-639.227	-941.956	-1493.38
15	75668529	77635805	2	CN_710187	CN_719019	1290	3	0	4	271.18	-10326.7	-1450.99	0	271.18	107.164	100.416	-299.031	-163.807	-939.507	-738.364	-787.493	-264.583	-195.99	-383.555	-741.503	-1311.14	-1079.28	-909.747	-994.251	-1271.63	-1763.15
13	40613077	42648425	2	CN_645344	CN_654069	1448	3	0	4	77.6985	-10855.9	-1204.07	0	77.6985	-255.253	-285.636	-824.275	-708.101	-1610.27	-1423.25	-1479.25	-286.209	-428.714	-798.557	-1314.65	-2024.06	-1274.63	-1278.17	-1518.09	-1934.95	-2550.21
9	120243333	122267554	2	SNP_A-8639979	CN_1317013	1736	3	0	4	222.061	-12984	-1526.79	0	222.061	-58.6466	-152.992	-658.778	-575.771	-1551.25	-1356.72	-1450.16	-245.11	-323.122	-692.464	-1258.38	-2074.68	-1473.92	-1397.68	-1618.16	-2062.49	-2759.83
3	111585816	113618389	2	SNP_A-1973890	CN_988595	1328	3	0	4	136.354	-9596.4	-1000.92	0	136.354	-104.78	-215.688	-585.436	-556.723	-1288.62	-1161.91	-1255.11	-135.963	-271.986	-599.116	-1061.95	-1700.67	-1127.1	-1115.04	-1315.98	-1678.23	-2221.98
1	42082752	44121867	2	SNP_A-2272703	SNP_A-8476733	1263	3	0	4	280.833	-9704.86	-1404.72	0	280.833	160.06	154.748	-202.992	-75.2337	-790.729	-608.319	-648.94	-226.955	-152.702	-290.651	-606.513	-1132.28	-987.433	-796.601	-852.47	-1097.69	-1554.67
11	97891877	99794701	1.9	SNP_A-4207307	CN_588494	1474	2	1	12	372.775	-10138.2	-807.771	0	265.618	230.478	-116.42	-154.378	-412.171	-816.808	-928.075	-1122.43	372.775	350.845	34.5301	-449.694	-1143.82	-483.05	-441.184	-646.207	-1039.87	-1647.57
14	29136561	30998407	1.9	CN_670703	SNP_A-8606917	1021	4	0	6	361.09	-7792.87	-1301.98	0	283.579	316.196	361.09	128.271	241.592	-233.919	-102.321	-81.9982	-220.09	-6.4968	5.8232	-145.079	-479.464	-709.679	-449.462	-393.829	-500.797	-792.503
13	30427023	32287535	1.9	CN_628018	CN_638783	1377	4	0	6	479.525	-10999	-1843.94	0	356.41	348.255	479.525	65.9151	306.875	-449.647	-199.206	-133.068	-432.382	-156.674	-163.526	-382.706	-837.117	-1171.11	-830.429	-760.297	-904.846	-1293.06
6	159862741	161786419	1.9	SNP_A-8303474	SNP_A-2216837	1384	4	0	6	644.851	-11461.7	-2047.34	0	416.112	444.167	644.851	223.049	520.642	-250.909	48.0762	146.105	-512.869	-169.558	-93.4217	-248.803	-651.897	-1236.17	-819.505	-682.834	-773.695	-1113.95
2	26588688	28532301	1.9	CN_836896	CN_845861	957	4	0	6	476.094	-7759.13	-1329.38	0	325.876	408.969	476.094	311.788	420.886	14.6549	137.856	168.475	-207.493	75.5391	178.424	79.197	-188.218	-562.212	-252.59	-140.654	-189.788	-423.37
2	179436889	181374016	1.9	SNP_A-8459737	SNP_A-2043804	1327	4	0	6	359.836	-10181.7	-1727.3	0	320.441	258.934	359.836	-58.4779	159.759	-597.252	-343.155	-310.301	-422.665	-219.562	-282.144	-538.55	-1009.84	-1228.02	-951.559	-934.014	-1113.49	-1516.38
2	218913732	220857441	1.9	CN_836426	CN_845417	1113	4	0	6	470.645	-9139.04	-1551.34	0	312.142	339.251	470.645	165.794	363.863	-228.71	-12.3405	52.2503	-366.396	-118.267	-72.0198	-210.619	-548.163	-941.045	-631.79	-539.698	-624.258	-911.187
16	32054387	33919669	1.9	CN_702448	CN_706877	310	4	0	5	106.571	-2001.95	-340.586	0	84.6963	106.571	102.139	86.631	85.5618	-3.2831	-4.9546	-7.4457	12.9424	87.1633	104.856	83.5246	-5.7459	-1.7693	80.5475	100.03	73.9258	-9.3472
4	20759515	22658906	1.9	SNP_A-2054737	CN_1082124	1392	3	0	4	218.136	-10374.2	-1246.16	0	218.136	52.8271	-34.2263	-365.103	-346.176	-1031.8	-935.81	-1018.96	-91.7374	-105.628	-338.23	-752.033	-1380.09	-917.012	-806.013	-948.191	-1283.5	-1834.93
4	102834096	104764926	1.9	SNP_A-8436059	CN_1014104	1162	3	0	4	103.518	-7955.3	-955.079	0	103.518	-118.805	-163.262	-540.503	-463.031	-1144.63	-991.854	-1055.05	-201.649	-292.857	-561.592	-948.999	-1492.82	-979.676	-965.608	-1138.48	-1453.86	-1928.3
1	106026959	107910083	1.9	SNP_A-1819472	CN_447634	1317	3	0	4	137.096	-9320.66	-999.109	0	137.096	-63.8598	-164.347	-498.52	-490.341	-1152.3	-1059.43	-1141.04	-55.4155	-160.456	-446.186	-881.598	-1495.9	-901.745	-874.512	-1063.63	-1415.33	-1950.17
18	67215542	69119387	1.9	CN_784490	CN_797555	1517	2	0	3	0	-9685.44	-709.328	0	-234.461	-753.567	-723.208	-1438.46	-1281.29	-2277.76	-2051.53	-2065.13	-432.242	-891.206	-1423.85	-2040.04	-2784.89	-1730.88	-1962.94	-2338.62	-2825.47	-3450.61
4	68534951	70366447	1.8	SNP_A-1899012	CN_1116105	769	3	1	13	150.345	-5566.77	-567.556	0	116.558	41.1023	-34.9369	-148.798	-217.648	-482.003	-520.736	-563.756	110.487	150.345	39.5597	-179.442	-524.071	-30.2482	22.5271	-69.1807	-271.639	-600.149
15	18276341	20089383	1.8	CN_676359	SNP_A-2133472	462	5	0	8	388.793	-3072.7	-585.506	0	211.8	335.874	328.941	377.397	388.793	347.495	365.157	362.503	-18.538	177.006	291.423	343.754	317.528	-73.6292	126.129	245.054	302.034	280.799
7	71221437	73028379	1.8	CN_1254518	CN_1227589	665	5	0	7	418.614	-5111.21	-782.794	0	275.568	411.311	383.829	418.614	378.556	279.908	243.702	213.655	69.8494	315.906	415.849	401.538	250.228	-14.2287	233.912	341.63	337.191	197.625
7	20713600	22476290	1.8	SNP_A-4266211	CN_1255747	1414	4	0	6	482.372	-11395.6	-1841.98	0	382.87	385.776	482.372	117.731	317.568	-409.286	-177.986	-150.142	-393.57	-123.172	-140.689	-377.148	-854.695	-1276.9	-936.883	-871.896	-1023.48	-1423.09
5	140245897	142039839	1.8	CN_1113246	CN_1086944	1095	4	0	6	516.585	-9361.56	-1570.9	0	360.099	427.748	516.585	278.934	438.354	-70.6924	89.1485	133.444	-287.995	10.249	87.3213	-27.0203	-340.996	-794.268	-446.566	-326.463	-384.587	-651.895
2	127145613	128939848	1.8	CN_176000	SNP_A-8420165	1086	4	0	6	515.903	-9047.98	-1574.46	0	342.07	399.404	515.903	244.608	419.785	-113.9	58.0957	126.579	-295.49	-0.6076	75.4083	-48.6398	-369.349	-763.95	-426.005	-318.596	-390.824	-668.488
2	169290730	171086230	1.8	SNP_A-8707569	SNP_A-2215331	1268	4	0	6	391.165	-9968.41	-1722.79	0	277.64	220.593	391.165	-69.964	213.325	-558.388	-261.078	-185.577	-519.588	-334.683	-381.885	-602.482	-1021.19	-1404.04	-1134.66	-1095.36	-1235.79	-1580.13
2	197553195	199394178	1.8	CN_824893	CN_833746	1101	4	0	6	345.58	-8373.03	-1433.13	0	258.029	235.492	345.58	4.1155	183.417	-420.091	-233.751	-173.257	-329.945	-118.534	-123.464	-324.907	-700.558	-893.103	-632.509	-590.864	-721.107	-1047.4
2	215032313	216788471	1.8	CN_851907	CN_860918	1214	4	0	6	404.473	-9610.9	-1594.36	0	308.123	301.858	404.473	66.032	245.083	-380.849	-191.381	-142.373	-348.94	-118.198	-117.564	-314.877	-717.475	-1019.35	-724.716	-667.486	-795.805	-1138.05
14	80283016	82074682	1.8	SNP_A-4234919	SNP_A-8646728	1156	4	0	5	449.055	-8784.62	-1354.58	0	376.838	449.055	431.441	299.054	326.278	-87.3005	-8.5204	-53.336	-130.219	109.081	122.828	-35.8547	-401.069	-750.155	-454.628	-382.529	-486.534	-795.992
6	75666932	77493251	1.8	CN_1222127	CN_1197989	1118	4	0	5	432.21	-8974.86	-1246.32	0	349.158	432.21	377.4	289.159	249.674	-98.8876	-104.186	-148.229	26.3103	293.209	310.811	136.966	-257.712	-294.094	-2.987	46.6483	-94.5027	-454.399
5	103285396	105129012	1.8	SNP_A-8321321	CN_1090591	1228	4	0	5	483.076	-8980.57	-1321.62	0	378.689	483.076	424.785	358.713	305.454	-26.1321	-29.4195	-90.3117	19.4144	304.207	337.911	178.036	-210.91	-374.543	-64.9949	2.4897	-123.168	-475.731
19	41910	1835552	1.8	CN_776500	SNP_A-8315442	423	3	0	4	36.1515	-3299.72	-480.95	0	36.1515	-22.8146	10.0563	-144.129	-96.1861	-335.204	-286.537	-272.14	-105.121	-83.1407	-134.465	-241.313	-417.039	-290.93	-237.157	-263.439	-351.035	-508.818
15	24415694	26175226	1.8	CN_667886	CN_678643	1188	3	0	4	264.251	-9115.81	-1293.88	0	264.251	149.349	98.1231	-195.781	-121.15	-777.372	-617.783	-685.311	-226.14	-146.328	-303.274	-615.442	-1128.25	-973.379	-806.983	-872.72	-1114.49	-1550.64
15	60188774	61985630	1.8	SNP_A-8542651	SNP_A-8698349	1307	3	0	4	253.751	-10280.1	-1347.7	0	253.751	92.2566	42.389	-312.942	-232.508	-956.248	-801.93	-871.534	-209.102	-150.056	-376.161	-759.946	-1348.7	-1083.93	-937.087	-1042.27	-1335.25	-1836.89
3	99029767	100854608	1.8	CN_255382	CN_948253	1157	3	0	4	118.692	-8396.02	-916.838	0	118.692	-92.5154	-149.502	-496.5	-442.533	-1087.19	-959.19	-1023.85	-132.478	-229.361	-489.059	-871.756	-1411.58	-891.007	-869.376	-1037.57	-1348.23	-1819.65
18	59768730	61556535	1.8	CN_773463	CN_784364	1208	2	0	3	0	-7647.58	-618.804	0	-313.5	-819.014	-664.027	-1411.83	-1178.35	-2101.72	-1856.37	-1797.6	-510.997	-928.973	-1379.22	-1886.26	-2487.77	-1488.14	-1718.37	-2049.84	-2461.64	-2976.85
11	103419168	105100944	1.7	CN_532135	CN_544940	1204	2	1	12	296.279	-8252.26	-623.382	0	168.573	83.6701	-166.352	-245.029	-446.02	-811.264	-906.723	-1046.93	296.279	265.397	-19.987	-429.662	-1011.99	-268.919	-257.181	-448.053	-792.779	-1314.14
1	104284317	106021790	1.7	CN_434733	CN_439700	1007	2	1	12	147.322	-5903.22	-40.1957	0	-56.3093	-305.699	-473.846	-687.512	-786.229	-1200.46	-1209.5	-1305.22	147.322	-145.505	-507.686	-924.769	-1428.05	-480.672	-675.276	-955.091	-1305.46	-1749.36
16	20679201	22349521	1.7	CN_715292	CN_724025	735	5	0	7	745.211	-5767.66	-1021.61	0	395.003	631.186	606.812	745.211	740.432	700.474	686.695	668.352	39.161	420.369	638.286	736.854	682.05	-7.5729	367.392	589.785	699.584	651.983
20	49094992	50803194	1.7	CN_212652	SNP_A-2213547	1277	4	0	6	675.218	-10426.5	-1898.86	0	395.942	447.559	675.218	283.053	597.96	-117.059	182.975	304.375	-491.65	-158.488	-57.514	-171.744	-509.705	-1207.25	-801.655	-645.477	-690.067	-968.29
17	67431713	69165827	1.7	CN_746415	CN_757262	1336	4	0	6	771.729	-11305.6	-1974.41	0	489.301	619.179	771.729	496.504	724.812	112.113	345.801	434.536	-347.08	68.8572	222.35	127.05	-217.652	-962.551	-494.055	-299.84	-332.18	-616.461
12	66617382	68315603	1.7	SNP_A-2179772	SNP_A-8381984	1241	4	0	6	490.501	-10164.5	-1724.3	0	364.257	358.182	490.501	126.099	358.816	-329.177	-78.5584	-20.8621	-424.083	-163.732	-148.748	-323.303	-715.162	-1162.57	-826.107	-738.462	-845.858	-1173.36
6	73921093	75649960	1.7	CN_1211140	CN_1222125	1115	4	0	6	410.487	-8321.49	-1511.46	0	288.504	271.595	410.487	51.1202	291.84	-349.519	-99.3657	-34.7276	-431.847	-227.127	-211.232	-371.245	-710.199	-1105.51	-828.11	-759.346	-853.635	-1137.25
5	105140017	106814881	1.7	CN_1090592	CN_1101539	988	4	0	6	257.289	-7050.09	-1248.31	0	209.448	171.022	257.289	-60.1199	115.951	-435.693	-250.906	-216.961	-348.521	-207.211	-231.6	-391.215	-715.674	-906.615	-698.897	-671.721	-786.843	-1066.88
2	121203267	122936350	1.7	SNP_A-2178019	CN_821144	1098	4	0	6	569.594	-9084.49	-1610.82	0	374.317	460.154	569.594	333.074	488.633	-4.9564	141.716	203.124	-267.222	72.2464	181.089	78.8574	-230.35	-713	-333.148	-191.438	-240.959	-506.851
2	221874524	223532781	1.7	SNP_A-2140972	SNP_A-8299262	1104	4	0	6	443.669	-8690.89	-1543.91	0	312.855	335.425	443.669	134.687	330.135	-250.939	-50.5163	-2.0752	-367.966	-120.702	-93.7042	-251.572	-594.365	-1050.38	-740.418	-649.974	-732.938	-1013.48
6	56533859	58190910	1.7	SNP_A-8668138	CN_1186613	746	4	0	5	299.576	-5800.22	-810.289	0	236.665	299.576	269.492	213.281	177.091	-37.3091	-49.9243	-79.3986	41.9807	230.384	255.056	150.828	-102.764	-97.564	101.315	139.512	50.5228	-186.357
10	106128529	107850502	1.7	SNP_A-1915213	SNP_A-8364480	1287	3	0	4	182.295	-9493.31	-1157.02	0	182.295	-15.0825	-81.2383	-446.997	-372.548	-1091.36	-932.719	-1010.93	-205.775	-234.49	-507.184	-911.352	-1498.38	-1107.7	-1043.01	-1196.74	-1515.1	-2019.23
10	111586935	113301708	1.7	SNP_A-2064724	CN_503414	1181	3	0	4	144.147	-8867.45	-1078.99	0	144.147	-83.2763	-127.118	-516.359	-432.912	-1142.96	-983.083	-1047.6	-217.988	-275.124	-553.77	-949.165	-1508.91	-1087.24	-1032.95	-1184.92	-1490.73	-1966.38
18	33967225	35650806	1.7	SNP_A-8537795	CN_775098	1053	2	0	3	0	-6427.58	-450.99	0	-252.187	-692.077	-610.428	-1207.41	-1037.13	-1815.99	-1613.55	-1600.78	-396.66	-786.296	-1195.33	-1646.71	-2175.95	-1301.22	-1520.08	-1819.02	-2183.16	-2633.37
3	50352133	51958186	1.6	SNP_A-2245791	CN_1022002	717	3	1	13	147.624	-5504.44	-672.032	0	139.011	74.3811	37.2549	-107.639	-142.449	-434.978	-458.681	-478.216	56.5474	147.624	73.1746	-123.356	-455.927	-11.2886	86.9004	26.5148	-158.307	-479.968
7	157212057	158819765	1.6	CN_1208629	CN_1219561	1016	5	0	8	752.661	-8205.89	-1590.45	0	409.947	538.746	726.945	512.051	752.661	301.833	535.547	621.46	-357.108	12.0714	185.172	205.98	39.392	-798.054	-392.618	-183.954	-129.552	-261.002
20	31825925	33468526	1.6	CN_903064	CN_876894	753	5	0	7	548.029	-6364.73	-990.122	0	354.748	530.576	495.421	548.029	501.915	389.695	359.416	325.129	63.898	380.542	516.329	511.312	342.871	-18.2836	298.609	441.304	447.479	292.877
21	27424948	29022341	1.6	SNP_A-1969730	CN_873611	1180	4	0	6	332.439	-9214.04	-1512.58	0	281.066	253.452	332.439	21.9248	181.941	-420.29	-225.197	-216.919	-370.97	-182.261	-189.774	-409.027	-803.539	-1080.46	-827.94	-795.856	-936.768	-1272.99
21	32593938	34177816	1.6	CN_876067	CN_878219	1024	4	0	6	405.031	-7896.15	-1421.63	0	276.168	275.736	405.031	87.6573	285.918	-286.942	-80.4517	-13.7323	-349.089	-132.392	-92.0559	-242.035	-563.096	-889.094	-611.35	-536.74	-625.191	-895.245
7	14149055	15711017	1.6	CN_1208242	SNP_A-8393496	1171	4	0	6	339.345	-8630.86	-1452.91	0	279.346	249.9	339.345	11.7088	200.815	-423.064	-203.268	-184.169	-381.808	-220.497	-250.168	-447.565	-826.116	-1181.95	-937.698	-899.618	-1023.83	-1337.78
7	55057873	56671876	1.6	SNP_A-8709043	CN_1234089	1033	4	0	6	503.262	-7790.48	-1454.36	0	331.536	395.201	503.262	277.81	443.018	-42.8662	135.38	188.834	-299.522	-23.201	61.5305	-16.7375	-284.711	-763.775	-435.63	-311.971	-349.872	-575.918
7	152036024	153647354	1.6	CN_1212819	SNP_A-1836546	1150	4	0	6	538.5	-9296.47	-1667.02	0	360.448	394.142	538.5	215.026	440.304	-186.851	53.4019	122.39	-391.154	-106.345	-40.5816	-167.316	-515.778	-1006.13	-657.856	-529.144	-606.663	-899.867
6	99285525	100919909	1.6	CN_1213893	SNP_A-8666994	1106	4	0	6	459.873	-8496.83	-1590.74	0	298.909	295.526	459.873	91.0488	344.187	-297.893	-39.0649	37.6518	-473.798	-239.391	-201.41	-347.212	-671.437	-1185.65	-877.649	-782.147	-854.846	-1119.67
5	113113476	114718222	1.6	SNP_A-8666323	SNP_A-4254147	1109	4	0	6	350.949	-8648.44	-1606.99	0	212.105	119.165	350.949	-157.898	164.633	-606.612	-290.265	-177.977	-586.574	-421.353	-450.939	-660.273	-1031.9	-1374.34	-1131.28	-1095.63	-1226.58	-1536.38
2	51903339	53488968	1.6	SNP_A-8579980	CN_844157	1218	4	0	6	352.996	-8874.23	-1673.08	0	238.902	137.907	352.996	-169.292	184.121	-655.069	-283.085	-188.772	-664.857	-536.339	-591.982	-805.699	-1191.27	-1713.2	-1471.55	-1431.08	-1548.94	-1849.07
2	113602239	115247311	1.6	SNP_A-8316008	SNP_A-4219880	942	4	0	6	336.823	-7216.76	-1286.52	0	238.605	224.651	336.823	57.7403	223.194	-271.535	-105.647	-55.4222	-332.331	-141.959	-123.88	-270.998	-557.136	-896.636	-650.03	-587.573	-669.934	-908.216
5	101591365	103147233	1.6	CN_1103670	SNP_A-2276981	833	4	0	5	339.506	-6475.2	-981.368	0	272.103	339.506	305.503	239.766	202.636	-48.267	-56.7361	-102.571	-10.6164	191.865	211.851	89.5851	-198.443	-334.35	-105.724	-55.8906	-147.234	-401.446
19	7508421	9102557	1.6	SNP_A-8462738	CN_801046	814	3	0	4	81.0403	-6413.38	-787.688	0	81.0403	-35.6879	-38.5342	-287.733	-254.591	-673.534	-629.732	-641.226	-81.3592	-71.3107	-208.143	-453.622	-826.665	-410.426	-349.075	-443.928	-655.178	-995.221
19	19745191	21338863	1.6	SNP_A-8477100	SNP_A-4270959	973	3	0	4	107.73	-6916.82	-892.256	0	107.73	-9.9277	-41.1416	-307.233	-272.041	-760.774	-687.803	-717.962	-98.0974	-78.5178	-227.485	-505.509	-933.934	-478.49	-412.468	-520.739	-762.138	-1155.17
3	28553305	30173534	1.6	CN_1003725	SNP_A-8402442	1246	3	0	4	148.867	-9249.16	-926.684	0	148.867	-33.6649	-171.418	-462.127	-473.057	-1107.22	-1009.42	-1116.77	-80.741	-169.922	-457.601	-878.371	-1471.76	-915.952	-898.765	-1084.16	-1423.88	-1938.48
3	174708001	176278437	1.6	CN_983434	CN_992147	1051	3	0	4	132.536	-7387.21	-931.109	0	132.536	-36.3645	-53.9402	-388.964	-298.492	-912.439	-760.993	-802.246	-178.887	-243.191	-455.486	-783.336	-1256.26	-962.788	-912.217	-1035.29	-1291.47	-1696.32
12	110115028	111643266	1.5	CN_577909	CN_588729	849	3	1	13	196.005	-6448.1	-803.905	0	179.302	122.707	63.9035	-67.729	-120.367	-430.646	-464.507	-499.418	77.5213	196.005	124.267	-88.2535	-461.513	-24.0638	101.756	45.1977	-152.881	-511.347
3	139287888	140803327	1.5	CN_989190	SNP_A-2266778	785	3	1	13	202.375	-6383.99	-731.473	0	187.716	139.561	50.087	-52.3249	-124.279	-411.616	-448.109	-500.674	113.36	202.375	109.319	-114.289	-484.14	-81.5244	25.126	-41.5138	-239.752	-584.881
4	34522011	36034809	1.5	CN_1078038	CN_273159	1017	2	1	12	155.101	-6141.23	76.1473	0	-106.383	-392.662	-592.946	-843.239	-950.64	-1422.26	-1420.72	-1531.56	155.101	-216.106	-643.202	-1116.87	-1670.47	-570.231	-817.738	-1144.84	-1537.98	-2020.1
8	144776300	146268959	1.5	CN_1278655	CN_1287576	522	5	0	7	389.202	-4141.01	-685.125	0	255.109	384.909	333.928	389.202	371.747	288.639	302.112	267.69	1.6598	208.173	301.583	309.112	216.085	-121.841	93.4716	197.801	216.407	135.602
7	69735448	71218711	1.5	SNP_A-8308605	CN_1254517	1032	4	0	6	552.154	-8574.96	-1537.55	0	360.882	423.661	552.154	280.82	498.832	-53.7173	181.448	247.86	-383.633	-106.825	-21.0387	-118.836	-389.855	-981.08	-650.171	-521.737	-553.535	-773.49
6	154668032	156184266	1.5	CN_1155077	SNP_A-1799020	1042	4	0	6	375.006	-8336.43	-1432.01	0	256.981	261.174	375.006	55.0911	233.099	-328.517	-151.213	-86.0811	-342.754	-116.974	-108.537	-267.813	-608.71	-894.112	-620.787	-556.609	-657.011	-946.05
5	20198133	21738232	1.5	CN_1134276	CN_1145384	918	4	0	6	286.903	-6674.29	-1121.48	0	225.804	234.314	286.903	61.3137	180.204	-260.398	-128.807	-103.706	-241.114	-76.5432	-66.651	-198.35	-484.774	-675.924	-463.327	-417.012	-507.403	-754.192
2	106772438	108307504	1.5	CN_812053	CN_820835	1082	4	0	6	393.112	-8470.73	-1493.84	0	263.018	251.382	393.112	36.6285	253.211	-365.062	-145.298	-70.4367	-402.891	-197.208	-182.993	-349.112	-693.633	-1026.25	-751.466	-685.874	-784.652	-1072.56
14	44287727	45813955	1.5	CN_675272	CN_681843	802	4	0	5	322.125	-5906.85	-874.242	0	253.782	322.125	294.445	250.709	214.5	11.1785	-2.3167	-34.4419	34.1786	232.934	263.447	165.89	-81.5431	-172.474	34.4519	81.4672	3.0397	-222.957
12	14824376	16367836	1.5	SNP_A-8399247	SNP_A-8615602	989	4	0	5	368.295	-8285.39	-1215.77	0	309.861	368.295	362.461	221.792	226.559	-137.688	-100.821	-131.788	-58.7868	173.158	184.852	26.9407	-327.458	-440.127	-172.333	-122.837	-244.161	-559.805
18	17939112	19402861	1.5	SNP_A-1872793	SNP_A-2184486	843	2	0	3	0	-5797.81	-494.153	0	-176.185	-495.931	-431.372	-894.158	-789.977	-1383.04	-1266.8	-1243.94	-240.535	-488.435	-790.158	-1151.01	-1593.84	-803.593	-938.366	-1170.41	-1475.06	-1866.56
4	118646047	120039729	1.4	CN_1023526	SNP_A-1857784	803	3	1	13	168.931	-6217.19	-584.171	0	140.487	65.8253	-58.2967	-146.608	-252.077	-520.997	-577.558	-649.059	146.59	168.931	28.1141	-227.512	-614.366	-91.7407	-50.1556	-162.454	-390.456	-748.987
22	15618270	17024701	1.4	SNP_A-1936806	CN_897931	1033	2	1	12	274.627	-7703.45	-523.713	0	151.092	58.1242	-162.065	-243.641	-410.398	-749.238	-833.667	-945.293	274.627	207.134	-34.6282	-401.933	-918.74	-243.562	-239.749	-411.62	-717.209	-1175.89
14	18072124	19472422	1.4	CN_655269	CN_657465	184	2	1	12	3.6362	-1146.25	-101.978	0	-0.0462	-28.7869	-24.1493	-78.8771	-84.3509	-156.155	-159.743	-163.803	3.6362	-2.6255	-35.201	-88.0575	-165.508	-18.9575	-23.6366	-53.6854	-103.977	-178.78
11	57645428	59033389	1.4	CN_568206	SNP_A-2137181	841	2	1	12	241.297	-5661.84	-403.075	0	131.512	78.3119	-118.784	-157.191	-314.862	-566.586	-643.776	-749.557	241.297	211.603	-6.6339	-308.395	-727.945	-215.001	-209.469	-348.856	-597.054	-966.906
11	126715891	128150546	1.4	SNP_A-8561876	SNP_A-8556143	1225	2	1	12	282.651	-8789.18	-719.063	0	178.867	78.0015	-165.899	-279.873	-472.2	-883.112	-973.864	-1110.66	282.651	268.269	-27.3525	-462.579	-1082.3	-286.327	-263.519	-462.642	-830.241	-1385.99
17	54846130	56231004	1.4	SNP_A-8446821	CN_750533	646	5	0	7	412.423	-4914.77	-819.817	0	274.785	405.252	397.556	412.423	393.675	278.835	264.517	245.242	41.3157	296.197	400.595	390.553	248.057	-20.1344	232.066	340.978	337.948	203.377
20	51059941	52457928	1.4	SNP_A-8460431	CN_883920	1211	4	0	6	511.134	-9874.92	-1677.98	0	381.041	411.366	511.134	210.169	401.922	-230.32	-4.3053	30.3438	-371.866	-102.351	-51.4785	-227.243	-604.731	-1069.61	-732.235	-636.431	-731.628	-1048.04
14	33009820	34398076	1.4	SNP_A-2162982	SNP_A-2201898	1003	4	0	6	378.739	-7659.63	-1352.54	0	262.117	263.717	378.739	94.0002	281.879	-268.004	-53.8622	1.5964	-379.305	-196.274	-199.203	-334.774	-629.215	-1107.75	-858.349	-786.702	-852.527	-1082.3
14	64331515	65695432	1.4	SNP_A-2225709	SNP_A-8526717	885	4	0	6	303.803	-7166.29	-1273.51	0	198.961	155.411	303.803	-47.7662	164.511	-394.007	-184.025	-113.109	-382.734	-221.333	-216.769	-369.254	-664.204	-894.38	-678.202	-629.579	-726.681	-981.731
7	7567379	9016324	1.4	CN_1232032	CN_1239123	1309	4	0	6	333.899	-10568.5	-1686.3	0	280.234	210.944	333.899	-102.866	124.804	-641.574	-388.151	-343.845	-467.884	-291.651	-368.373	-623.005	-1094.5	-1369.81	-1100.58	-1076.9	-1247.04	-1638.2
7	18243102	19621161	1.4	CN_1228717	CN_1242160	1340	4	0	6	363.628	-9606.49	-1668.65	0	287.652	258.237	363.628	-26.0929	169.424	-537.954	-308.448	-266.132	-424.374	-217.159	-248.786	-477.206	-928.175	-1164.83	-891.155	-861.374	-1026.07	-1416.94
6	51644883	53014077	1.4	CN_1175816	CN_1177978	1003	4	0	6	312.212	-8078.49	-1421.15	0	218.899	157.403	312.212	-88.3434	144.966	-495.052	-267.649	-191.814	-414.471	-253.276	-270.91	-456.832	-806.281	-1023.97	-793.12	-758.856	-881.83	-1177.21
6	81365944	82814472	1.4	CN_1222199	CN_1193782	1001	4	0	6	304.375	-7606.03	-1351.3	0	211.828	169.907	304.375	-60.9889	150.913	-443.351	-227.336	-161.304	-404.658	-243.373	-250.56	-424.576	-754.395	-1033.06	-799.471	-755.024	-859.679	-1134.89
5	10207907	11638455	1.4	SNP_A-2108160	SNP_A-8444491	1206	4	0	6	485.722	-9961.17	-1782.44	0	316.19	302.613	485.722	63.1019	329.967	-386.885	-123.877	-34.8512	-505.747	-245.146	-214.843	-396.5	-783.974	-1282.83	-941.349	-844.366	-942.096	-1257.61
5	98063518	99440490	1.4	SNP_A-8665134	CN_1153696	810	4	0	6	261.604	-5863.8	-1160.88	0	153.598	100.023	261.604	-99.857	141.869	-414.849	-173.356	-93.9711	-453.459	-331.558	-348.633	-473.726	-722.463	-1023.07	-843.909	-805.554	-879.843	-1085.78
2	4524855	5970202	1.4	CN_839522	SNP_A-8402256	1202	4	0	6	505.523	-9979.03	-1790.79	0	333.4	329.942	505.523	84.7448	366.81	-365.068	-81.3725	4.967	-510.71	-243.872	-206.6	-381.726	-763.365	-1270.79	-923.842	-822.225	-920.06	-1235.66
2	18389073	19743273	1.4	CN_818100	CN_827047	1029	4	0	6	318.639	-8216.71	-1404.57	0	228.322	174.885	318.639	-53.0162	153.851	-463.754	-252.292	-186.187	-394.044	-216.246	-269.534	-452.678	-811.462	-1094.33	-860.217	-824.132	-944.154	-1239.56
21	22245541	23617740	1.4	SNP_A-8342673	SNP_A-8338370	1055	4	0	5	432.276	-7956.56	-1048.25	0	329.32	432.276	340.769	333.863	235.823	9.1047	-41.4674	-116.745	102.043	335.137	349.26	198.706	-145.582	-217.459	26.7744	65.6862	-57.5741	-371.427
5	17833397	19240147	1.4	SNP_A-2075491	SNP_A-8601025	911	4	0	5	343.285	-7290.92	-1064.68	0	282.974	343.285	333.455	228.534	219.813	-75.0701	-59.857	-91.3425	-14.9976	207.292	229.567	99.2955	-206.61	-292.631	-52.3638	-6.0958	-110.8	-388.592
2	157119772	158519186	1.4	CN_804504	CN_811065	776	4	0	5	286.464	-5934.94	-861.731	0	249.157	286.464	266.33	173.023	158.949	-107.288	-89.7094	-120.893	7.2537	174.109	172.058	41.1114	-238.685	-266	-77.8047	-53.8414	-159.27	-412.705
10	14449675	15839156	1.4	SNP_A-4218951	SNP_A-2098909	1153	3	0	4	254.45	-9267.7	-1237.05	0	254.45	154.076	94.341	-185.409	-125.9	-732.422	-608.406	-668.439	-168.496	-76.2266	-242.178	-554.107	-1054.95	-889.09	-734.121	-802.452	-1041.09	-1469.49
9	90792812	92228310	1.4	CN_1332248	CN_1333365	1085	3	0	4	188.516	-8526.3	-1062.65	0	188.516	20.6814	-48.6683	-360.96	-301.254	-928.083	-778.729	-861.171	-171.194	-172.738	-402.864	-748.572	-1255.7	-885.135	-808.084	-932.865	-1207.7	-1647.21
4	169996297	171381880	1.4	CN_1081530	SNP_A-8495415	795	3	0	4	83.7332	-6173.99	-676.671	0	83.7332	-32.0648	-85.0276	-293.715	-299.689	-695.181	-657.173	-702.49	-39.1994	-36.2003	-214.319	-480.175	-864.896	-424.257	-394.23	-509.582	-734.017	-1079.04
3	67384940	68814718	1.4	SNP_A-4230970	CN_1046781	976	3	0	4	111.307	-7313.65	-865.523	0	111.307	-63.1044	-91.3316	-414.241	-339.194	-927.28	-797.116	-839.736	-159.149	-209.248	-418.138	-738.891	-1202.11	-819.149	-777.352	-905.377	-1162.72	-1565.22
3	194665409	196051423	1.4	SNP_A-2144384	SNP_A-8625907	906	3	0	4	198.718	-7168.54	-976.361	0	198.718	89.9298	54.6117	-199.74	-127.552	-649.331	-513.87	-568.165	-166.291	-107.929	-260.615	-518.075	-920.378	-739.503	-631.092	-699.493	-901.201	-1249.04
2	181378063	182778864	1.4	CN_835496	SNP_A-8377307	854	3	0	4	182.046	-6390.53	-875.515	0	182.046	176.356	149.553	6.1931	-5.3848	-329.952	-308.726	-339.23	-48.4879	65.8636	17.4835	-176.194	-505.824	-414.538	-270.919	-294.747	-446.63	-743.089
1	51598	1500664	1.4	CN_473963	SNP_A-1783407	236	3	0	4	48.272	-1741.89	-219.443	0	48.272	44.5843	18.149	-10.0719	-28.142	-116.354	-122.175	-137.177	19.9968	45.3168	25.2085	-33.6079	-138.812	-35.8521	-3.8686	-17.1829	-69.3943	-167.958
18	5854856	7260702	1.4	CN_799527	CN_780260	1108	2	0	3	0	-7656.14	-705.569	0	-144.036	-536.558	-478.681	-1051.09	-895.458	-1689.25	-1500.71	-1495.13	-352.387	-659.722	-1038.35	-1491.32	-2051.91	-1305.01	-1442.66	-1705.71	-2063.73	-2535.81
11	84294763	85565605	1.3	SNP_A-8564759	CN_575158	808	3	1	13	209.18	-6119.72	-575.309	0	135.528	101.501	-26.8922	-99.0197	-210.1	-466.542	-526.567	-602.008	185.498	209.18	80.1666	-169.703	-556.202	-64.7375	-9.3113	-111.338	-334.186	-693.215
11	82958532	84288342	1.3	CN_592423	SNP_A-8297684	941	2	1	12	229.106	-6635.99	-535.744	0	131.14	66.0649	-121.942	-203.568	-350.65	-652.04	-721.648	-822.714	229.106	222.566	-5.1558	-331.573	-795.508	-193.799	-179.343	-332.649	-611.114	-1029.96
21	45574311	46921385	1.3	CN_893601	CN_893721	784	5	0	8	577.74	-6428.05	-1279.76	0	304.121	396.411	562.033	356.635	577.74	182.5	393.125	481.053	-348.244	-67.6394	71.2372	75.6375	-53.467	-737.876	-421.69	-256.233	-213.214	-312.192
17	74352509	75695594	1.3	SNP_A-8456739	CN_753061	688	5	0	8	558.944	-5701.84	-1102.16	0	294.384	397.982	533.016	397.849	558.944	267.003	426.526	484.029	-246.293	11.7102	146.657	176.207	73.423	-577.745	-291.005	-125.577	-69.5657	-148.12
6	17255417	18563593	1.3	CN_1177363	SNP_A-4265537	872	5	0	8	533.632	-6726.91	-1264.2	0	333.557	453.272	527.612	389.195	533.632	170.157	319.319	360.437	-251.48	33.5254	154.973	123.358	-61.3689	-669.763	-353.243	-205.585	-193.351	-344.128
17	53429228	54748248	1.3	CN_735175	CN_743852	628	5	0	7	484.537	-4846.26	-799.364	0	294.766	452.917	419.409	484.537	432.266	372.255	325.749	294.376	73.2743	344.16	465.721	471.125	343.402	12.4154	282.911	411.054	424.175	304.207
21	25937947	27209349	1.3	SNP_A-2016955	SNP_A-1969717	1034	4	0	6	354.015	-8531.55	-1389.04	0	266.083	246.303	354.015	52.0584	217.196	-336.863	-160.692	-115.202	-308.892	-102.288	-107.453	-281.914	-630.433	-867.2	-614.433	-568.352	-682.74	-979.438
7	146711929	148007577	1.3	SNP_A-2069660	CN_1190855	994	4	0	6	453.526	-8474.26	-1418.15	0	316.727	363.106	453.526	208.01	373.306	-145.637	42.6294	87.0358	-301.668	-63.1995	-22.5704	-141.177	-447.899	-850.209	-560.31	-473.53	-545.887	-801.772
6	48881254	50201608	1.3	CN_1173448	CN_1173627	756	4	0	6	234.478	-5516.95	-1012.04	0	163.741	149.195	234.478	-22.3064	130.845	-302.454	-148.061	-104.772	-296.404	-171.214	-172.219	-288.324	-526.62	-745.274	-571.465	-535.598	-608.889	-809.532
6	67325355	68608655	1.3	SNP_A-2081773	CN_1219795	981	4	0	6	309.501	-7221.69	-1327.41	0	226.51	186.357	309.501	-37.4594	189.535	-409.956	-168.622	-123.101	-445.497	-298.482	-305.266	-466.904	-774.304	-1128.32	-907.653	-861.147	-953.738	-1206.8
6	79420992	80747789	1.3	CN_1211168	SNP_A-2011876	848	4	0	6	334.383	-6620.75	-1171.46	0	225.007	233.291	334.383	59.7603	231.047	-248.665	-70.3962	-14.0862	-305.894	-136.67	-118.873	-246.552	-513.614	-817.23	-596.234	-539.218	-612.987	-836.094
5	71299913	72632580	1.3	CN_1144156	CN_1150930	797	4	0	6	324.269	-6225.96	-1150.44	0	202.784	195.984	324.269	27.3949	228.4	-266.447	-69.6893	-2.2004	-343.663	-182.288	-154.041	-272.504	-517.878	-800.323	-587.479	-529.081	-595.677	-804.679
2	9272769	10575175	1.3	SNP_A-8460715	CN_805682	928	4	0	6	477.06	-7948.15	-1438.93	0	279.498	305.583	477.06	180.478	396.604	-126.349	84.1893	175.243	-382.736	-132.409	-45.254	-136.102	-398.478	-854.405	-556.373	-447.705	-487.557	-701.367
6	61944399	63257762	1.3	CN_1182727	CN_1155794	683	4	0	5	332.664	-5284.77	-739.209	0	241.82	332.664	269.313	280.176	202.677	68.8699	21.645	-29.8333	103.396	294.758	323.879	232.702	3.7807	-40.5545	152.257	193.548	116.129	-97.9846
6	78151214	79409724	1.3	SNP_A-8428912	CN_1209107	924	4	0	5	394.555	-7143.52	-1024.88	0	304.753	394.555	357.184	304.993	271.578	16.4706	19.3127	-28.7429	7.0462	233.517	266.096	149.384	-142.725	-306.917	-62.4952	-3.0881	-91.5549	-352.796
6	92609358	93869004	1.3	SNP_A-1872407	SNP_A-8671136	924	4	0	5	354.235	-6885.74	-957.781	0	284.674	354.235	271.592	229.302	159.085	-91.2316	-109.004	-182.763	39.1422	214.613	201.314	45.8918	-276.484	-367.164	-160.309	-137.2	-256.913	-541.461
6	133118118	134449431	1.3	CN_1169958	CN_1176663	915	4	0	5	409.409	-7749.2	-1062.33	0	311.277	409.409	370.31	323.638	268.219	27.8025	-0.8151	-44.5932	56.7727	309.871	349.075	226.011	-84.6594	-188.121	74.9874	137.369	40.9874	-240.3
5	74009115	75275887	1.3	SNP_A-8466506	CN_1130834	703	4	0	5	379.174	-5785.21	-829.854	0	272.652	379.174	347.23	338.722	295.114	137.492	117.369	81.2744	56.8666	282.859	345.228	281.109	69.2574	-91.8576	139.126	214.897	166.891	-26.8856
5	92668238	93985598	1.3	CN_307931	CN_1124583	606	4	0	5	205.412	-4298.86	-659.747	0	174.958	205.412	202.402	121.175	112.717	-85.5927	-75.355	-95.5073	-13.5656	117.433	125.453	36.1481	-167.603	-188.649	-41.2438	-17.462	-91.5312	-279.105
5	160501769	161805476	1.3	CN_1085196	CN_1096144	772	4	0	5	296.525	-5934.4	-823.432	0	237.68	296.525	246.778	197.907	138.122	-71.3784	-97.0797	-146.224	67.5314	242.293	243.167	112.302	-168.752	-156.006	25.6173	43.7242	-66.4674	-324.536
5	165435986	166698005	1.3	SNP_A-8415600	CN_1122745	906	4	0	5	432.756	-7255.72	-1137.3	0	336.548	432.756	427.022	341.956	360.956	54.7584	112.082	80.6932	-63.7228	176.923	224.401	122.108	-155.95	-466.144	-193.013	-110.798	-178.73	-420.322
2	209969736	211244514	1.3	SNP_A-1960828	SNP_A-4273610	713	4	0	5	287.507	-5622.21	-730.345	0	228.233	287.507	230.064	202.881	131.819	-43.4104	-88.067	-135.081	77.8309	240.992	249.955	137.298	-117.562	-99.9368	79.8201	107.597	14.5272	-219.573
15	50781230	52114987	1.3	SNP_A-2139764	CN_663999	1083	3	0	4	137.854	-8073.26	-869.321	0	137.854	-54.1715	-146.497	-456.714	-405.584	-1030.87	-888.398	-972.618	-166.226	-253.549	-531.832	-902.4	-1413.82	-1061.72	-1041.09	-1192.49	-1472.98	-1898.63
3	2481438	3772187	1.3	CN_244187	SNP_A-8635859	1266	3	0	4	205.582	-9730.86	-1189.76	0	205.582	-6.4857	-76.0751	-459.879	-353.322	-1120.08	-904.983	-992.674	-283.291	-357.051	-645.212	-1059.94	-1640.52	-1451.92	-1386.8	-1528.81	-1826.37	-2297.32
7	52911	1222764	1.2	CN_348874	CN_1198514	372	5	1	15	294.571	-3414.03	-507.731	0	184.607	280.428	258.393	293.195	269.521	215.462	192.572	175.521	48.0847	219.641	294.193	294.571	209.541	29.0476	197.824	274.821	280.315	202.093
22	48351859	49581321	1.2	CN_915910	CN_922409	568	3	1	13	154.401	-4398.37	-419.322	0	96.8294	69.9998	-23.8153	-73.2894	-156.603	-336.172	-385.404	-436.722	139.169	154.401	60.4044	-117.236	-391.139	-47.2216	-4.4262	-73.3566	-227.37	-478.403
18	16783351	17936135	1.2	CN_153345	CN_744419	496	2	1	12	29.3048	-3375.77	-223.048	0	-59.0388	-194.338	-235.071	-392.87	-424.284	-665.861	-680.027	-704.995	29.3048	-56.3108	-214.102	-425.54	-700.674	-92.8095	-162.393	-304.072	-500.756	-761.716
11	34575178	35748006	1.2	CN_561228	CN_567780	1104	2	1	12	335.044	-8451.84	-589.405	0	140.069	40.7285	-217.413	-299.233	-515.9	-857.273	-981.211	-1120.05	335.044	295.075	-6.1959	-431.191	-1016.82	-168.934	-184.915	-399.325	-759.884	-1283.97
3	97828639	99024761	1.2	CN_1045099	CN_1016213	600	2	1	12	62.2042	-4241.47	-373.711	0	48.4377	-64.5941	-125.533	-259.192	-305.969	-558.689	-576.617	-612.58	62.2042	32.8438	-101.588	-313.125	-614.022	-77.9372	-93.6991	-212.598	-409.788	-696.383
1	114857728	116009356	1.2	CN_450506	SNP_A-4291972	770	6	0	9	1288.82	-7072.07	-1093.69	0	524.325	906.983	832.242	1169.26	1110	1288.82	1261.31	1191.47	80.0507	561.571	897.518	1129.81	1230.66	7.806	482.952	821.869	1060.69	1172.28
16	11432620	12625767	1.2	SNP_A-8518354	SNP_A-4296938	961	5	0	8	916.705	-8231.39	-1510.37	0	501.196	700.663	776.927	740.606	916.705	566.591	794.024	798.771	-291.541	86.065	287.395	353.824	227.953	-828.675	-413.411	-175.248	-68.6442	-155.57
17	62416723	63643742	1.2	CN_752725	SNP_A-4251379	608	5	0	7	395.472	-4829.83	-785.05	0	265.293	390.705	387.142	395.472	377.775	261.523	254.667	236.781	26.5882	266.012	362.383	348.884	206.825	-88.6146	147.551	250.085	246.543	117.353
14	91726321	92879570	1.2	SNP_A-2277197	CN_671994	803	4	0	6	369.855	-6806.55	-1230.53	0	222.845	226.136	369.855	81.4002	286.708	-207.297	-11.2924	60.3414	-340.781	-137.208	-91.3554	-191.353	-445.739	-781.949	-544.299	-466.024	-517.626	-726.834
12	20744929	21951515	1.2	CN_611054	SNP_A-8580517	777	4	0	6	274.202	-5750.62	-1024.53	0	203.846	215.81	274.202	53.5766	188.231	-222.355	-66.6282	-34.511	-257.968	-121.968	-121.593	-228.512	-463.585	-731.949	-546.894	-505.092	-573.403	-768.747
6	85636935	86787818	1.2	CN_1209210	CN_1215760	678	4	0	6	243.026	-5000.92	-980.902	0	153.372	142.369	243.026	-18.3011	149.605	-274.089	-101.702	-48.1088	-336.14	-219.355	-222.09	-328.211	-538.686	-823.151	-660.617	-623.209	-683.904	-855.776
5	124912698	126108936	1.2	CN_1101942	CN_1108536	830	4	0	6	220.074	-6352.09	-1080.63	0	191.187	130.499	220.074	-70.4104	99.3231	-401.715	-216.569	-183.952	-320.036	-205.974	-244.216	-405.691	-691.583	-892.392	-722.924	-705.624	-808.775	-1046.65
2	29091290	30327759	1.2	SNP_A-8507911	SNP_A-1855359	1053	4	0	6	352.039	-8422.33	-1533.11	0	218.642	146.79	352.039	-100.829	187.466	-517.446	-244.633	-140.698	-508.157	-338.649	-346.341	-524.519	-872.114	-1194.1	-947.019	-899.433	-1008.05	-1296.16
2	148781340	150019337	1.2	CN_823881	CN_830403	628	4	0	6	237.641	-4906.21	-807.062	0	172.893	197.054	237.641	89.2475	172.68	-126.984	-39.035	-17.4017	-153.183	-4.1109	12.2343	-84.1672	-282.666	-446.76	-282.074	-237.93	-299.232	-471.598
13	18639478	19816858	1.2	SNP_A-8306252	SNP_A-8583113	657	4	0	5	332.37	-5453.28	-788.562	0	248.199	332.37	296.024	280.388	235.806	76.1422	55.9563	14.6417	42.3593	240.893	285.72	212.291	2.698	-111.924	93.8026	152.388	95.3967	-95.3804
5	143888937	145067133	1.2	CN_1097985	CN_1104617	751	4	0	5	282.409	-5896.91	-812.617	0	236.799	282.409	235.506	168.914	130.92	-108.924	-107.312	-156.302	24.6104	178.118	167.903	33.7979	-243.176	-257.005	-82.6254	-66.3291	-173.676	-421.924
22	14432528	15616032	1.2	CN_893777	CN_897758	244	3	0	4	36.7907	-1673.5	-183.01	0	36.7907	19.0558	0.798	-40.6234	-48.0417	-141.353	-137.402	-149.373	17.231	19.4719	-9.7854	-70.9641	-169.375	-62.8584	-41.2649	-62.2641	-115.922	-206.967
13	52882229	54045854	1.2	SNP_A-4251330	SNP_A-2132556	777	3	0	4	93.8958	-5619.41	-654.972	0	93.8958	-26.3037	-76.7378	-288.933	-271.203	-682.792	-614.453	-657.348	-76.91	-103.422	-287.728	-543.439	-907.221	-605.787	-570.442	-672.538	-876.505	-1192.2
10	128894263	130053861	1.2	CN_490627	SNP_A-2140360	914	3	0	4	182.278	-7360.87	-948.443	0	182.278	65.3097	42.8839	-223.159	-138.618	-676.742	-534.046	-579.896	-186.1	-149.682	-306.42	-573.381	-977.996	-836.969	-736.266	-804.265	-1000.98	-1342.54
4	61386683	62605886	1.2	CN_1069706	SNP_A-8526745	694	3	0	4	109.574	-4876.65	-569.893	0	109.574	27.2483	-37.9199	-193.023	-185.36	-535.181	-467.823	-521.223	-52.3255	-66.9278	-212.376	-421.645	-731.745	-504.474	-467.486	-546.173	-714.303	-984.427
18	35938391	37104864	1.2	CN_777267	SNP_A-1863084	838	2	0	3	0	-5104.06	-358.368	0	-214.744	-570.657	-488.406	-990.483	-835.71	-1474.43	-1298.8	-1271.8	-343.594	-662.856	-985.733	-1339.99	-1754.12	-1079.31	-1250.72	-1482.22	-1763.54	-2111.58
18	71487195	72656141	1.2	SNP_A-8511845	SNP_A-4243232	969	2	0	3	0	-7204.12	-573.498	0	-150.871	-482.332	-453.329	-926.731	-845.756	-1489.33	-1383.8	-1378.25	-215.544	-486.353	-827.758	-1241.94	-1754.54	-961.638	-1086.5	-1331.81	-1666.42	-2105.98
11	188510	1326576	1.1	SNP_A-8300213	CN_537038	386	4	1	14	214.307	-3435.12	-444.723	0	145.599	199.538	149.829	166.429	116.569	40.6463	3.441	-21.0077	76.7006	206.191	214.307	159.144	21.9618	13.1591	134.501	162.565	119.253	-5.2932
2	135475424	136557602	1.1	CN_819224	CN_825714	497	4	1	14	230.984	-3932.43	-563.218	0	166.713	222.526	210.968	184.006	153.023	37.8042	9.9534	-12.7871	46.1103	196.472	230.984	176.268	17.7938	3.0231	149.909	187.163	137.442	-14.582
4	52380456	53501943	1.1	CN_1051859	CN_1058480	610	3	1	13	142.116	-4755.69	-472.048	0	102.768	54.8195	-22.24	-98.7915	-170.042	-376.554	-421.671	-466.287	113.756	142.116	52.7764	-129.417	-417.99	-18.4395	31.0892	-41.2526	-207.608	-480.443
17	59431324	60491354	1.1	CN_735250	CN_739759	543	5	0	7	378.761	-4248.24	-690.868	0	243.556	366.617	352.848	378.761	355.767	267.656	247.519	231.526	42.706	257.295	348.155	343.342	225.997	-48.5952	169.718	268.45	273.782	167.997
14	89800696	90928210	1.1	SNP_A-2213057	CN_663242	683	4	0	6	286.772	-5502.49	-952.969	0	188.322	204.507	286.772	84.5727	215.995	-151.075	-22.6233	24.9184	-218.289	-65.6713	-31.329	-123.682	-334.33	-574.257	-386.078	-330.547	-382.635	-559.053
14	100298105	101412926	1.1	SNP_A-8398852	SNP_A-8391811	675	4	0	6	346.098	-5848.58	-955.503	0	230.785	285.528	346.098	221.684	300.766	5.7073	92.8214	126.538	-137.499	68.6613	146.401	81.8486	-121.589	-375.004	-143.731	-48.1632	-88.1859	-261.067
7	76814045	77889331	1.1	CN_1243279	CN_1247874	741	4	0	6	219.791	-5800.77	-1003.5	0	158.253	135.906	219.791	-28.8283	115.086	-332.307	-167.774	-128.582	-313.863	-203.808	-212.011	-344.317	-592.664	-795.702	-632.6	-606.085	-687.422	-893.721
7	83009997	84108082	1.1	SNP_A-1794857	CN_1250221	816	4	0	6	295.4	-6173.83	-1016.26	0	231.037	271.761	295.4	128.196	220.362	-152.107	-37.6413	-32.9668	-175.424	-3.7214	11.9236	-96.682	-352.072	-546.087	-347.173	-303.943	-384.964	-611.498
6	72521397	73586661	1.1	CN_1204470	SNP_A-1986423	707	4	0	6	212.361	-5357.37	-885.788	0	170.91	170.363	212.361	19.2847	121.452	-259.325	-138.349	-117.868	-211.506	-99.148	-110.475	-244.44	-486.327	-646.62	-491.983	-469.84	-553.258	-757.831
6	145361333	146496935	1.1	SNP_A-8482229	CN_1176911	660	4	0	6	217.618	-4789.7	-927.037	0	134.242	102.359	217.618	-51.4504	124.47	-299.004	-121.684	-64.9857	-323.745	-207.792	-205.201	-321.196	-523.126	-740.007	-588.928	-557.264	-620.868	-790.734
5	40253602	41312856	1.1	SNP_A-2161553	SNP_A-1800460	695	4	0	6	221.103	-5376.68	-922.65	0	166.698	165.627	221.103	15.9769	125.346	-240.505	-130.959	-100.313	-215.248	-68.8028	-78.9918	-198.13	-427.23	-582.519	-417.167	-387.273	-463.119	-660.532
5	129694292	130755652	1.1	SNP_A-8346048	CN_1097766	521	4	0	6	182.295	-3560.82	-694.609	0	119.017	129.024	182.295	23.617	126.289	-151.808	-45.9896	-12.6875	-199.95	-100.373	-77.6043	-148.437	-293.929	-474.704	-343.754	-307.186	-345.338	-469.058
2	70896529	72009934	1.1	CN_869164	SNP_A-8576065	726	4	0	6	330.167	-5796.93	-1079.12	0	208.739	213.899	330.167	108.432	274.935	-127.826	37.4846	85.5423	-317.379	-133.226	-79.2778	-158.91	-354.325	-747.911	-525.763	-438.102	-464.233	-622.324
7	98154740	99295541	1.1	SNP_A-1910728	SNP_A-8698080	554	4	0	5	287.672	-4590.54	-694.862	0	212.686	287.672	280.979	250.824	241.31	85.5934	77.5494	60.2811	26.9256	206.891	255.466	204.837	37.104	-62.3463	124.749	183.994	143.903	-12.6602
6	47770184	48873931	1.1	SNP_A-8693010	CN_1173447	688	4	0	5	227.442	-5467.56	-752.162	0	195.399	227.442	193.669	120.647	77.6533	-136.261	-155.629	-193.118	24.1789	159.81	142.088	8.9423	-254.711	-246.703	-90.2182	-82.0003	-188.076	-422.561
6	55108104	56218601	1.1	SNP_A-8396388	SNP_A-4203457	702	4	0	5	236.78	-5598.67	-822.518	0	214.835	236.78	227.785	116.863	121.283	-151.215	-111.026	-144.133	-42.9245	96.8101	84.3061	-42.2115	-298.177	-340.707	-177.93	-163.286	-262.545	-489.81
5	109558618	110688730	1.1	CN_1116970	CN_1088465	671	4	0	5	274.415	-5262.09	-701.613	0	217.864	274.415	213.557	194.903	118.447	-35.3038	-80.6853	-137.277	86.8542	242.669	244.013	129.59	-116.244	-100.64	61.9396	77.9617	-19.5023	-245.842
5	120771109	121848002	1.1	SNP_A-8372461	CN_1084359	686	4	0	5	268.95	-5533	-752.672	0	220.792	268.95	224.502	170.428	125.186	-81.3065	-92.646	-142.784	32.8895	182.793	179.753	60.0258	-193.889	-206.159	-39.0111	-19.9301	-117.623	-348.586
19	23330853	24388590	1.1	CN_778453	CN_784967	607	3	0	4	158.745	-4531.08	-652.244	0	158.745	146.041	110.593	-10.1658	15.26	-269.771	-219.284	-244.961	-43.4118	37.5893	-7.6088	-147.092	-394.731	-300.583	-195.168	-212.939	-327.036	-550.177
19	1858479	3005757	1.1	SNP_A-8314345	CN_787162	406	2	0	3	0	-2958.96	-400.353	0	-10.4406	-146.572	-72.9633	-319.071	-214.677	-536.505	-436.078	-400.323	-190.994	-231.922	-325.282	-466.98	-652.553	-441.794	-448.813	-516.164	-628.889	-792.599
18	23723674	24862145	1.1	CN_749128	CN_749257	708	2	0	3	0	-4380.07	-395.44	0	-131.103	-415.357	-344.442	-754.646	-613.304	-1154.28	-997.065	-979.018	-286.209	-516.247	-763.246	-1047.71	-1391.5	-892.289	-1002.07	-1176.88	-1403.11	-1693.65
20	37322917	38291761	1	SNP_A-1913419	SNP_A-8501802	768	4	1	14	447.06	-6790.55	-867.776	0	306.129	438.061	314.956	375.346	250.643	134.855	44.2908	-29.5231	174.081	409.992	447.06	338.122	65.4745	-4.8047	231.633	285.902	199.429	-47.458
6	100927512	101957419	1	SNP_A-4265840	SNP_A-8552603	576	4	1	14	282.283	-4608.45	-613.681	0	206.51	271.522	217.483	220.464	150.446	38.2011	-13.8426	-51.2915	101.977	261.961	282.283	199.816	0.561	-8.9641	150.072	180.594	110.909	-74.0045
5	130767313	131761296	1	CN_1097767	SNP_A-8412903	538	4	1	14	264.345	-4569.26	-642.46	0	194	263.032	253.442	221.896	192.544	56.4105	33.7835	17.3717	50.7112	222.469	264.345	204.937	29.8947	-22.4099	151.764	201.609	152.166	-11.2997
2	72018420	73038487	1	SNP_A-8323304	SNP_A-8697879	465	4	1	14	291.477	-3817	-540.281	0	187.315	280.879	243.564	263.967	216.519	142.586	98.8233	69.6747	75.7876	240.192	291.477	254.441	118.784	13.3366	174.045	229.492	200.781	74.5348
2	199398769	200359353	1	CN_833747	CN_807632	568	4	1	14	246.058	-4658.64	-616.874	0	182.746	241.102	200.074	180.714	117.852	-11.3142	-50.5646	-92.5592	85.4817	236.46	246.058	152.599	-56.0321	-19.0064	127.104	144.835	62.5402	-133.754
15	61989705	63012776	1	SNP_A-8430903	CN_718716	490	3	1	13	150.28	-4077.64	-490.692	0	130.859	103.908	60.603	-1.2928	-44.7878	-213.479	-244.531	-268.007	67.4999	150.28	113.897	-10.4067	-232.032	11.5744	97.538	70.4389	-44.0418	-255.912
15	74689234	75662323	1	CN_705812	SNP_A-4255968	457	3	1	13	104.843	-3350.52	-360.588	0	69.1728	22.9809	-13.2002	-93.0389	-132.889	-296.867	-328.171	-346.372	69.8309	104.843	40.4608	-95.6731	-310.986	3.9779	41.3086	-14.9813	-141.869	-347.822
10	15842750	16811279	1	CN_506122	SNP_A-8512437	729	3	1	13	203.148	-5832.67	-615.353	0	178.006	150.059	17.2035	-24.6897	-137.596	-354.407	-418.704	-492.548	133.571	203.148	109.906	-102.243	-443.897	-86.3612	-2.0194	-71.938	-258.834	-573.551
11	6699239	7722930	1	SNP_A-2098721	SNP_A-4275829	845	2	1	12	283.498	-6118	-414.059	0	163.985	139.319	-101.989	-79.3832	-279.289	-479.38	-580.233	-716.456	283.498	268.476	53.8125	-243.836	-661.595	-227.381	-211.211	-339.858	-577.476	-938.647
4	48340656	49353369	1	CN_1082636	CN_1049700	213	2	1	12	16.6705	-1320.32	-72.0708	0	-5.3777	-61.3682	-77.625	-132.66	-143.266	-230.302	-234.778	-242.75	16.6705	-9.022	-70.3262	-144.132	-242.094	-27.6831	-51.999	-100.029	-167.987	-260.837
14	24453213	25415489	1	SNP_A-4257091	CN_653210	686	4	0	6	189.807	-5573.53	-928.361	0	153.448	125.626	189.807	-36.628	82.953	-312.992	-187.897	-160.911	-249.09	-132.436	-160.768	-294.262	-535.105	-693.438	-536.749	-514.918	-597.946	-799.715
6	45511752	46551965	1	SNP_A-8338089	CN_1167134	777	4	0	6	253.473	-6237.45	-1068.5	0	177.502	156.712	253.473	-24.4807	125.686	-340.135	-187.822	-131.82	-265.427	-127.149	-133.08	-277.832	-552.813	-685.745	-500.774	-473.225	-568.494	-804.985
6	129903085	130941559	1	SNP_A-2304672	CN_1156744	747	4	0	6	206.513	-5830.22	-970.452	0	174.136	137.931	206.513	-32.2246	96.522	-333.13	-189.88	-165.423	-250.042	-133.841	-184.843	-328.066	-591.509	-772.443	-615.608	-599.677	-693.461	-911.628
6	167347735	168354846	1	CN_1157536	CN_1161954	589	4	0	6	278.202	-5016.05	-923.079	0	166.531	156.428	278.202	72.934	224.555	-153.985	9.933	67.0229	-293.98	-162.56	-129.138	-192.102	-363.361	-693.006	-517.036	-454.283	-478.845	-611.476
5	31695029	32707624	1	SNP_A-8296722	CN_298491	732	4	0	6	375.34	-6103.61	-1089.33	0	238.145	284.409	375.34	180.47	324.056	-60.8692	92.2587	142.663	-260.779	-57.6331	12.8179	-66.5727	-267.917	-640.991	-401.056	-310.914	-340.165	-505.838
5	127795267	128751797	1	CN_1117371	CN_287694	580	4	0	6	215.489	-4429.68	-812.999	0	136.284	126.862	215.489	-9.9784	142.848	-223.796	-66.9915	-17.0081	-283.807	-183.163	-183.731	-270.188	-442.319	-692.636	-553.798	-518.043	-563.908	-703.761
5	164439818	165433445	1	SNP_A-2287573	SNP_A-8684973	675	4	0	6	210.463	-4816.5	-942.893	0	133.751	86.8331	210.463	-93.1039	115.357	-354.745	-140.713	-74.9708	-380.595	-301.579	-321.257	-424.529	-629.087	-899.699	-760.567	-734.305	-796.45	-961.416
2	6358682	7328236	1	CN_866737	CN_846878	885	4	0	6	328.591	-7339.99	-1266.17	0	212.331	191.674	328.591	-16.9638	197.398	-359.05	-150.869	-69.6875	-380.781	-215.336	-219.157	-365.891	-659.437	-983.25	-754.692	-698.44	-782.736	-1021.38
2	216941788	217910322	1	CN_860967	SNP_A-2099311	742	4	0	6	346.897	-6419.8	-1088.31	0	231.332	263.516	346.897	151.536	275.315	-100.046	27.4772	69.3243	-235.664	-31.053	7.0848	-94.3785	-319.377	-630.515	-403.819	-335.315	-386.326	-576.135
15	20224763	21240687	1	CN_680782	CN_685118	340	4	0	5	117.728	-2529.36	-379.509	0	112.108	117.728	95.0986	70.6999	64.7292	-42.1561	-38.4869	-60.6777	-2.5884	71.8903	74.0753	22.035	-91.2562	-97.409	-13.8411	-1.4791	-43.8894	-149.046
14	88806476	89794975	1	SNP_A-8554706	CN_693524	660	4	0	5	344.7	-5664.11	-827.953	0	259.978	344.7	326.861	281.087	262.008	61.2938	69.0545	40.4575	9.6528	204.972	245.47	165.833	-52.8618	-232.928	-16.9035	48.0669	-6.6713	-198.901
12	49513530	50506921	1	CN_594374	CN_598769	560	4	0	5	329.39	-4707.39	-675.581	0	230.395	329.39	292.022	311.606	259.06	161.136	127.553	87.8306	65.1998	254.722	309.088	262.588	99.5987	-62.4081	130.61	196.332	163.264	16.2444
7	136068586	137093590	1	CN_1221321	CN_339830	717	4	0	5	374.688	-5921.43	-833.02	0	274.296	374.688	308.838	325.208	246.746	106.959	63.7501	3.0553	78.7182	291.625	335.079	249.765	17.8518	-128.054	89.2397	147.741	82.4935	-125.031
2	43723467	44739819	1	CN_859665	SNP_A-1896014	722	4	0	5	403.82	-6075.58	-878.179	0	289.984	403.82	364.717	375.576	317.32	172.687	139.636	96.4973	52.5632	282.695	340.692	270.268	52.4368	-190.792	46.5221	124.305	76.8565	-115.16
2	73044840	74079649	1	CN_844649	SNP_A-4252606	499	4	0	5	265.951	-4093.56	-628.073	0	195.623	265.951	249.362	232.651	217.595	85.624	83.4617	64.0288	11.3592	172.672	230.034	177.102	27.8718	-106.462	64.8497	123.8	93.3103	-42.6309
2	82193454	83210104	1	CN_860550	CN_867203	550	4	0	5	258.776	-4118.88	-629.617	0	194.703	258.776	231.381	208.56	172.975	37.9128	26.1465	-8.9372	31.8456	177.899	201.193	130.677	-47.3013	-146.656	7.1811	43.2917	-12.5647	-173.972
19	13460083	14428556	1	SNP_A-1935264	CN_797885	370	3	0	4	22.3011	-2762.28	-356.882	0	22.3011	-42.8504	-36.1357	-164.582	-150.999	-348.794	-330.065	-329.659	-14.944	-31.1925	-101.824	-221.441	-399.019	-153.689	-136.207	-190.821	-297.861	-463.134
3	51973808	52998251	1	CN_1022006	CN_1026488	443	3	0	4	74.7959	-3427.56	-464.577	0	74.7959	22.5421	23.3314	-107.823	-78.4583	-315.193	-274.379	-281.707	-68.2798	-22.04	-81.1074	-196.954	-388.792	-238.841	-178.487	-206.629	-303.307	-476.918
1	113030188	114045860	1	CN_443702	CN_447785	586	3	0	4	115.048	-4148.46	-544.372	0	115.048	67.685	38.5622	-91.758	-63.1505	-359.972	-309.174	-337.672	-40.482	-16.0686	-83.3068	-232.942	-479.013	-324.041	-251.335	-287.95	-410.285	-629.971
12	43453607	44387382	0.9	SNP_A-8709205	SNP_A-8677801	572	4	1	14	329.848	-4765.75	-648.31	0	220.722	297.875	244.467	250.337	171.732	65.5298	3.0759	-37.6544	122.271	301.333	329.848	248.297	41.852	17.3035	195.991	237.574	171.45	-18.645
6	26461042	27317733	0.9	CN_1157783	CN_1162219	449	4	1	14	247.435	-3659.21	-513.23	0	170.911	236.866	213.348	199.377	168.446	62.8974	33.7195	13.1301	66.3572	212.107	247.435	198.061	51.5272	4.9564	154.309	199.181	161.277	27.0419
6	42904866	43800172	0.9	CN_1162601	CN_1166744	433	4	1	14	293.153	-3681.35	-568.767	0	191.994	280.081	278.722	280.47	256.62	178.409	160.981	148.007	43.6361	223.207	293.153	278.886	167.867	19.0243	196.142	269.09	260.356	155.756
15	41782672	42718139	0.9	SNP_A-8690706	CN_687648	387	3	1	13	118.055	-2841.71	-355.009	0	99.1557	89.4558	52.7995	12.0309	-22.7639	-146.753	-169.937	-189.519	52.9385	118.055	94.0503	3.3719	-161.355	-5.1743	64.8352	48.2909	-34.726	-191.939
3	124612682	125517057	0.9	CN_1010594	SNP_A-8323257	546	3	1	13	135.525	-4593.05	-435.74	0	88.9884	15.685	-51.3726	-137.721	-205.986	-397.511	-450.201	-486.896	111.808	135.525	34.9489	-150.415	-429.473	9.1402	36.6116	-49.3481	-219.137	-482.315
18	28393675	29333943	0.9	CN_755658	SNP_A-8427873	611	2	1	12	81.2054	-4273.64	-157.079	0	-85.4748	-240.306	-327.224	-476.814	-553.162	-807.237	-847.971	-891.436	81.2054	-64.0169	-281.432	-551.109	-885.589	-137.091	-253.857	-442.115	-684.634	-993.676
18	62139668	63021917	0.9	CN_788734	CN_160852	535	2	1	12	81.0843	-3457.02	-101.114	0	-64.5244	-182.184	-281.878	-381.604	-457.986	-658.909	-689.193	-753.148	81.0843	-54.2192	-245.413	-475.708	-759.568	-175.805	-284.339	-446.891	-652.271	-912.365
17	51766507	52684212	0.9	SNP_A-1845321	SNP_A-1837421	707	4	0	6	340.213	-5469.64	-1032.6	0	213.63	235.536	340.213	123.48	282.429	-117.234	47.2453	104.893	-279.454	-111.529	-58.7693	-145.184	-342.834	-726.274	-508.927	-429.898	-461.928	-621.426
17	61475502	62413995	0.9	SNP_A-2296604	SNP_A-8455257	711	4	0	6	404.505	-5879.92	-1099.27	0	242.468	289.252	404.505	212.474	374.072	-16.6184	157.542	211.867	-298.017	-96.9078	-15.1223	-67.2222	-256.281	-715.938	-474.291	-373.25	-384.876	-531.018
14	61410767	62325410	0.9	CN_688616	CN_692991	661	4	0	6	196.412	-5158.04	-986.144	0	122.63	63.4983	196.412	-118.609	77.7081	-406.179	-212.78	-146.037	-366.929	-279.568	-294.07	-435.169	-671.218	-865.27	-726.836	-711.738	-796.362	-989.558
7	90950286	91883726	0.9	SNP_A-8683069	CN_1225672	531	4	0	6	167.244	-3695.73	-729.463	0	105.06	84.7197	167.244	-48.2994	88.2479	-255.797	-118.987	-69.9045	-250.798	-172.866	-176.177	-254.083	-418.601	-544.628	-429.112	-407.879	-460.799	-600.791
7	120885516	121814861	0.9	CN_1203408	SNP_A-8669040	556	4	0	6	198.524	-4113.97	-729.454	0	142.002	144.811	198.524	26.3435	136.696	-180.045	-59.4527	-28.8022	-203.128	-104.412	-92.5209	-179.546	-350.353	-542.081	-402.879	-367.361	-414.052	-554.84
7	122153792	123077694	0.9	CN_1210050	CN_337751	585	4	0	6	217.968	-4412.14	-774.72	0	152.248	165.837	217.968	68.011	152.553	-128.61	-41.8885	-15.6412	-167.011	-46.3811	-12.7338	-107.023	-282.436	-476.112	-319.653	-276.374	-322.111	-469.934
6	4106013	5002661	0.9	CN_1158423	CN_1173556	760	4	0	6	312.412	-6421.98	-1070.3	0	239.145	261.507	312.412	151.898	235.711	-129.599	-22.0671	-6.2627	-202.907	-20.3754	11.7709	-101.727	-350.19	-641.404	-419.97	-356.512	-419.63	-626.36
6	19077999	19939797	0.9	CN_1186313	SNP_A-8545506	666	4	0	6	280.354	-5260.21	-863.479	0	204.164	262.557	280.354	179.206	235.254	-29.0115	48.8237	55.362	-144.235	12.5306	54.7814	-23.7806	-212.058	-474.304	-288.492	-230.013	-272.12	-431.331
6	20108818	21032453	0.9	SNP_A-8501552	CN_321376	666	4	0	6	271.8	-5380.53	-994.269	0	165.89	153.856	271.8	10.6423	184.893	-241.546	-69.7355	-7.8109	-312.879	-176.752	-157.444	-257.958	-465.682	-736.456	-558.323	-509.31	-561.879	-731.196
6	21308261	22208442	0.9	SNP_A-2011630	CN_1170879	615	4	0	6	302.526	-5029.83	-892.114	0	201.902	250.653	302.526	145.666	260.113	-58.7972	62.5541	92.127	-203.412	-43.419	-4.8271	-64.7686	-243.288	-518.047	-330.396	-266.667	-302.467	-454.689
6	128830931	129725787	0.9	CN_1180844	CN_1185333	609	4	0	6	128.653	-4498.71	-757.185	0	109.121	66.3773	128.653	-93.68	19.0693	-347.224	-233.24	-202.238	-199.829	-112.658	-165.548	-295.998	-524.51	-559.523	-450.6	-458.021	-555.671	-754.844
5	13679495	14579855	0.9	SNP_A-4271628	CN_1108991	838	4	0	6	297.312	-6843.01	-1206.15	0	214.239	192.438	297.312	-1.0082	185.752	-336.334	-139.166	-88.5891	-355.15	-197.895	-190.595	-328.002	-605.062	-876.202	-660.686	-611.13	-691.53	-920.602
5	41635206	42568657	0.9	CN_1148116	CN_1119108	494	4	0	6	108.411	-3622.46	-657.109	0	76.6404	25.6889	108.411	-99.1727	13.1029	-309.512	-195.448	-155.829	-222.087	-147.279	-167.255	-276.916	-451.06	-494.662	-401.662	-399.365	-470.017	-621.728
5	73066574	74005409	0.9	SNP_A-8373399	SNP_A-2068199	805	4	0	6	314.612	-6608.44	-1241.29	0	182.074	145.79	314.612	-50.5363	204.029	-369.743	-110.844	-26.4378	-474.412	-345.867	-337.08	-469.723	-720.703	-1132.63	-934.353	-881.507	-943.942	-1138.5
5	161815015	162679495	0.9	SNP_A-1984345	CN_1100569	571	4	0	6	231.901	-4401.34	-794.279	0	160.539	184.46	231.901	76.9822	180.263	-119.193	-7.308	18.1322	-199.263	-75.2288	-52.5507	-128.122	-297.259	-540.641	-383.047	-335.87	-374.851	-514.371
2	50589447	51478444	0.9	SNP_A-4304777	CN_866518	647	4	0	6	206.079	-4840.44	-805.669	0	165.573	178.806	206.079	55.633	130.954	-176.544	-86.1961	-72.5865	-161.545	-33.9146	-41.2768	-144.572	-353.049	-499.697	-351.489	-326.124	-396.156	-576.804
2	56814660	57740662	0.9	CN_862175	CN_868828	638	4	0	6	182.358	-4773.49	-847.201	0	132.891	115.732	182.358	-38.4441	89.21	-282.94	-144.049	-105.763	-262.554	-163.426	-185.903	-287.806	-493.058	-660.282	-524.869	-503.171	-571.783	-744.286
2	120073559	120966793	0.9	SNP_A-1782941	CN_810206	404	4	0	6	150.072	-3266.28	-576.534	0	96.9681	84.1648	150.072	9.8775	96.4216	-139.058	-51.3452	-21.0344	-160.981	-76.3833	-45.9871	-112.011	-242.371	-343.209	-235.769	-207.793	-245.503	-354.605
2	123519970	124446189	0.9	CN_825444	CN_829874	630	4	0	6	197.533	-4661.32	-892.161	0	135.661	95.9585	197.533	-74.7456	107.639	-335.411	-139.363	-93.3411	-332.802	-245.233	-266.156	-382.902	-591.908	-801.881	-671.785	-653.234	-723.071	-895.881
2	136565889	137484133	0.9	CN_177711	CN_830156	734	4	0	6	234.221	-6057.44	-968.61	0	185.089	167.274	234.221	10.5658	126.918	-279.887	-152.75	-127.005	-213.184	-72.1208	-82.3535	-229.007	-490.142	-606.777	-437.846	-417.184	-513.614	-740.024
2	141863492	142792302	0.9	SNP_A-2123995	CN_178595	712	4	0	6	239.174	-5573.24	-932.69	0	185.53	189.002	239.174	30.5456	154.504	-238.172	-94.3368	-69.0695	-236.88	-112.574	-129.493	-251.543	-484.586	-709.012	-546.693	-519.146	-594.734	-788.979
2	195132176	195988481	0.9	CN_186976	CN_816204	519	4	0	6	156.544	-3917.91	-691.258	0	114.371	100.352	156.544	-31.8328	81.4656	-226.671	-108.54	-76.0973	-202.184	-114.186	-131.482	-220.565	-388.047	-508.799	-401.042	-388.425	-448.818	-591.687
14	25426921	26289754	0.9	CN_653211	SNP_A-8676677	579	4	0	5	238.91	-4527.16	-643.309	0	192.617	238.91	211.415	169.694	138.701	-25.3914	-26.1904	-62.7223	9.2814	136.132	141.714	54.7228	-140.572	-222.683	-77.7307	-52.3628	-120.267	-294.418
6	135794301	136720177	0.9	SNP_A-8713027	CN_1156855	624	4	0	5	216.52	-5021.3	-671.181	0	186.681	216.52	192.181	124.364	90.2395	-105.486	-117.504	-148.497	28.6439	162.471	158.649	46.1235	-189.035	-151.698	-4.9443	7.3675	-87.007	-302.081
5	99453353	100359291	0.9	CN_1153698	CN_1097022	498	4	0	5	172.088	-3811.27	-524.108	0	144.198	172.088	150.449	103.831	66.4824	-76.0505	-91.9958	-120.632	36.7987	140.963	134.885	45.3881	-140.482	-102.202	8.0708	13.4152	-63.2423	-234.486
5	128757873	129690789	0.9	CN_1086711	CN_1093271	561	4	0	5	207.141	-4422.71	-566.302	0	166.801	207.141	164.414	134.476	74.3862	-61.889	-100.83	-140.946	74.7054	197.642	192.893	92.129	-117.819	-54.2617	72.1313	78.6564	-8.1895	-202.179
5	146107564	147000928	0.9	SNP_A-8566342	SNP_A-1859902	630	4	0	5	341.334	-5249.78	-776.777	0	246.658	341.334	312.707	300.625	262.151	113.969	99.7345	62.7427	28.0191	229.132	279.089	216.032	22.2947	-155.124	53.0911	119.114	73.6408	-100.521
5	155427828	156326004	0.9	CN_1091708	CN_1098224	618	4	0	5	253.225	-5095.58	-726.007	0	201.178	253.225	233.487	180.838	163.898	-30.0382	-26.0751	-48.9465	2.0998	151.417	162.697	69.282	-144.642	-224.737	-59.198	-27.2982	-99.2857	-289.981
2	31470924	32385446	0.9	SNP_A-1915628	CN_866088	364	4	0	5	188.518	-2676.08	-414.025	0	136.94	188.518	176.359	164.493	134.027	56.7366	40.1736	17.756	36.352	146.384	173.472	136.063	23.4178	-33.8386	79.5741	112.535	81.6221	-23.4246
10	130963957	131862159	0.9	SNP_A-8312404	CN_508257	697	3	0	4	193.32	-5416.34	-796.038	0	193.32	128.981	113.303	-84.1588	7.6657	-424.823	-283.275	-316.908	-176.173	-113.033	-212.211	-389.146	-678.201	-727	-611.655	-628.383	-748.656	-985.394
9	109644376	110563461	0.9	CN_1307751	SNP_A-8442354	891	3	0	4	141.349	-6535.61	-786.776	0	141.349	-15.0185	-76.6166	-342.986	-270.126	-811.148	-658.13	-725.391	-212.98	-265.535	-482.022	-769.567	-1170.92	-1053.29	-1013.67	-1112.49	-1315.68	-1636.89
4	122944980	123894018	0.9	SNP_A-1826973	CN_1034322	453	3	0	4	34.7558	-3174.74	-392.482	0	34.7558	-59.2385	-56.5594	-225.55	-180.31	-459.776	-397.664	-407.103	-66.5567	-98.8025	-201.667	-350.834	-565.004	-336.418	-324.518	-390.483	-515.77	-706.676
4	158909388	159830758	0.9	SNP_A-1822509	CN_1054961	523	3	0	4	43.2075	-3405.03	-413.489	0	43.2075	-75.3605	-87.4921	-278.601	-219.376	-552.913	-458.276	-483.634	-121.124	-172.422	-315.477	-488.292	-726.166	-528.99	-531.005	-609.396	-744.418	-946.813
21	29025669	29825172	0.8	CN_873612	SNP_A-2017677	578	4	1	14	318.372	-4723.57	-622.078	0	218.651	310.146	250.546	278.829	195.384	112.396	53.1245	3.1914	108.951	282.424	318.372	250.77	64.667	-4.1693	168.956	213.497	157.453	-14.5003
12	36663724	37474096	0.8	CN_626583	CN_598406	452	4	1	14	243.247	-3610.66	-509.144	0	167.443	237.28	197.14	204.096	157.483	57.8893	22.4152	-1.7666	68.7137	211.655	243.247	188.72	37.1705	4.543	148.087	186.523	141.155	-0.0277
8	36267016	37115065	0.8	SNP_A-1993042	SNP_A-4217951	493	4	1	14	278.796	-4074.69	-579.834	0	181.757	265.862	189.378	197.278	135.52	31.3411	-19.9528	-48.484	99.0321	256.334	278.796	203.006	19.2266	37.531	194.344	226.026	161.382	-10.9101
12	87040053	87863260	0.8	CN_608351	SNP_A-1824718	474	3	1	13	103.69	-3482.65	-356.599	0	76.507	27.2939	-43.6461	-98.6759	-166.172	-322.95	-364.123	-408.369	100.063	103.69	19.7867	-135.774	-370.882	-34.1443	-9.3392	-80.7691	-224.126	-446.622
10	110820852	111584284	0.8	SNP_A-8289175	CN_492487	489	3	1	13	115.039	-3728.81	-329.12	0	78.9176	14.1574	-52.4126	-122.077	-182.513	-356.582	-397.572	-430.982	110.804	115.039	19.6554	-145.745	-391.699	-35.2692	-13.4257	-86.581	-232.428	-460.854
11	11235710	12032116	0.8	CN_551539	CN_528161	797	2	1	12	274.551	-6083.62	-421.173	0	165.86	142.102	-77.6813	-75.6809	-250.098	-461.762	-551.907	-661.368	274.551	263.411	58.6452	-225.144	-625.799	-226.23	-198.109	-312.332	-533.327	-875.048
4	22664151	23457834	0.8	CN_1082125	CN_1051376	554	2	1	12	106.996	-3202.24	54.6814	0	-17.7577	-174.588	-294.323	-404.061	-475.213	-709.935	-720.678	-785.259	106.996	-82.5452	-301.44	-548.833	-842.974	-257.708	-380.845	-549.597	-757.057	-1016.16
4	78473602	79306960	0.8	CN_1085588	CN_1090017	540	2	1	12	80.6112	-4390.52	-386.355	0	74.8081	-12.5836	-84.8483	-183.741	-242.512	-460.007	-489.126	-529.82	80.6112	78.9679	-39.2639	-232.867	-514.784	-73.9748	-62.7467	-156.599	-330.161	-592.523
4	158128929	158902964	0.8	CN_1081258	CN_1050482	480	2	1	12	78.2651	-3497.35	-308.558	0	66.0961	-2.6706	-67.2037	-132.703	-191.182	-351.047	-386.277	-427.016	78.2651	75.7618	-14.8516	-168.953	-397.079	-48.5264	-42.5358	-120.891	-263.022	-478.243
1	107916022	108681130	0.8	CN_447635	CN_450357	541	2	1	12	143.794	-3722.31	-104.226	0	21.2791	-88.1954	-212.981	-289.348	-382.901	-577.784	-620.698	-678.971	143.794	29.1838	-158.188	-390.452	-680.959	-175.956	-239.967	-377.998	-570.889	-826.688
20	9305	840438	0.8	CN_884158	SNP_A-2068477	665	5	0	8	488.788	-5887.51	-1000.53	0	303.159	422.26	476.462	414.677	488.788	265.87	349.405	363.722	-111.972	152.578	268.402	268.302	131.208	-334.38	-55.8794	76.2036	93.4752	-24.1213
1	114073610	114837965	0.8	CN_447786	CN_450505	493	5	0	8	356.829	-4110.73	-699.864	0	234.52	307.902	322.901	303.43	356.829	214.376	273.874	269.963	-93.8761	85.1521	167.124	174.22	90.5681	-297.077	-101.166	-2.1155	20.9542	-46.4581
20	16237424	16989076	0.8	CN_898410	SNP_A-8580526	721	4	0	6	354.068	-5800.86	-1072.32	0	222.533	241.019	354.068	123.32	301.261	-125.62	56.6867	115.233	-300.521	-133.315	-84.3446	-179.757	-391.172	-779.685	-568.298	-493.998	-532.652	-704.266
20	38687329	39460133	0.8	CN_872617	CN_874937	483	4	0	6	203.015	-3914.32	-705.51	0	127.14	134.677	203.015	29.1432	142.233	-148.187	-39.9362	5.9241	-191.34	-80.4672	-62.3291	-140.962	-291.582	-469.692	-334.855	-293.769	-333.278	-456.509
17	60498059	61284252	0.8	CN_739760	SNP_A-8651927	546	4	0	6	317.271	-4697.76	-818.433	0	210.781	268.07	317.271	226.631	300.973	50.8585	147.813	171.451	-150.714	18.5019	87.9341	45.6445	-98.6942	-414.514	-218.358	-134.384	-142.928	-260.502
14	26301264	27057168	0.8	SNP_A-2116623	SNP_A-8392489	485	4	0	6	128.815	-3603.53	-596.711	0	109.122	105.544	128.815	-18.1887	61.3878	-208.898	-116.492	-107.327	-148.329	-81.0474	-102.157	-192.113	-362.166	-447.179	-352.634	-348.371	-414.211	-559.08
14	31942056	32744675	0.8	SNP_A-1818045	CN_688047	647	4	0	6	218.502	-5198.76	-830.348	0	173.792	195.921	218.502	78.5464	143.276	-155.118	-75.968	-66.7264	-159.947	-24.9316	-26.7308	-132.474	-345.386	-537.135	-377.475	-343.414	-408.353	-587.592
14	62958075	63731276	0.8	SNP_A-8375732	SNP_A-8637051	406	4	0	6	166.589	-2914.82	-542.604	0	111.041	126.334	166.589	63.0086	133.567	-69.4808	7.7776	31.5245	-149.054	-55.3215	-22.2372	-74.8651	-182.031	-370.843	-257.45	-216.057	-232.764	-319.94
14	85012818	85796535	0.8	CN_669600	SNP_A-4274296	573	4	0	6	202.106	-4328.66	-777.121	0	141.501	136.161	202.106	16.2273	138.856	-197.63	-61.355	-33.754	-225.653	-119.796	-117.008	-216.743	-398.214	-598.758	-467.518	-440.287	-495.069	-646.225
7	25812501	26626741	0.8	CN_1237801	SNP_A-8670614	575	4	0	6	251.703	-4937.84	-818.343	0	162.942	170.162	251.703	78.932	188.254	-117.032	-11.3464	34.1353	-188.505	-35.5618	-5.3075	-92.5062	-268.111	-486.301	-319.127	-267.356	-307.86	-452.927
7	52614853	53408513	0.8	SNP_A-8669336	CN_1249664	619	4	0	6	218.565	-4816.24	-847.841	0	154.057	156.417	218.565	27.7737	145.657	-198.03	-70.7798	-40.9495	-243.421	-131.195	-120.048	-219.184	-410.654	-625.88	-475.785	-442.698	-500.415	-661.021
7	123933739	124707184	0.8	SNP_A-1906462	SNP_A-8360140	437	4	0	6	144.403	-3188.36	-601.779	0	94.8858	84.6021	144.403	-11.9295	80.187	-178.565	-89.6938	-53.1013	-168.501	-73.5066	-73.9476	-146.391	-288.439	-378.678	-269.995	-248.137	-294.876	-419.314
6	43803653	44650612	0.8	SNP_A-8655418	SNP_A-1985846	546	4	0	6	243.14	-4834.27	-802.727	0	153.368	167.526	243.14	84.9464	180.076	-115.809	-24.8564	15.1114	-173.475	-27.6719	25.5696	-56.7806	-232.816	-400.774	-229.18	-171.837	-210.192	-361.085
6	54264039	55106697	0.8	SNP_A-8667817	SNP_A-8540354	527	4	0	6	201.025	-3722.05	-756.332	0	133.643	120.553	201.025	3.5106	151.119	-188.195	-27.0416	9.8518	-285.693	-196.249	-206.103	-279.011	-426.623	-733.948	-609.171	-574.478	-609.027	-723.277
6	91824585	92603870	0.8	CN_1207154	CN_332566	503	4	0	6	171.643	-3708.19	-677.452	0	141.292	131.897	171.643	17.8578	101.669	-173.19	-80.2443	-60.7026	-159.948	-51.1448	-54.6191	-144.148	-316.988	-459.866	-331.565	-308.37	-366.705	-513.705
6	125135885	125927859	0.8	SNP_A-8602685	CN_1163224	571	4	0	6	212.474	-4447.37	-814.164	0	144.031	141.385	212.474	11.4231	131.48	-215.369	-88.7959	-46.5107	-238.045	-116.823	-116.427	-212.118	-401.054	-599.653	-449.782	-415.091	-471.523	-630.243
6	137658977	138448021	0.8	SNP_A-1863391	SNP_A-8424760	573	4	0	6	167.998	-4475.07	-828.183	0	105.267	56.2325	167.998	-97.7449	74.6655	-336.756	-163.967	-107.45	-305.286	-230.229	-244.645	-358.178	-552.826	-722.453	-603.611	-589.22	-655.392	-813.27
6	138970548	139803577	0.8	SNP_A-8338158	SNP_A-8506172	549	4	0	6	253.692	-4306.01	-779.879	0	168.903	198.504	253.692	110.736	208.701	-73.9207	36.7297	68.7654	-182.982	-49.4784	-13.988	-83.2681	-238.239	-499.876	-337.282	-281.105	-309.865	-436.665
2	30702695	31463815	0.8	CN_857146	SNP_A-2307404	663	4	0	6	300.778	-5866.56	-1026.2	0	198.038	211.265	300.778	66.6619	224.455	-184.136	-20.6023	28.6524	-285.11	-133.493	-121.393	-214.261	-423.795	-722.174	-528.975	-473.448	-523.716	-693.548
2	80666710	81506736	0.8	SNP_A-8574123	CN_856069	438	4	0	6	105.069	-3186.34	-599.487	0	63.8723	21.1667	105.069	-104.851	30.6011	-279.999	-151.276	-106.932	-235	-175.263	-194.379	-285.838	-428.938	-512.94	-434.045	-430.809	-485.765	-607.27
2	101445704	102219412	0.8	CN_783577	SNP_A-2201500	512	4	0	6	255.923	-4111.19	-789.007	0	150.785	161.481	255.923	74.9087	210.019	-100.399	36.7275	86.0319	-243.07	-110.02	-78.6994	-143.588	-286.067	-575.839	-418.471	-360.894	-382.397	-494.664
2	104666959	105470038	0.8	SNP_A-1800706	SNP_A-8348665	513	4	0	6	253.732	-3979.71	-789.709	0	136.416	137.26	253.732	40.2832	208.431	-133.245	31.5948	96.1824	-285.327	-175.682	-137.44	-193.083	-326.7	-625.399	-479.692	-425.81	-445.302	-552.651
2	167692287	168469609	0.8	CN_828558	CN_832953	478	4	0	6	149.84	-3592	-664.843	0	97.0479	92.0531	149.84	-22.2676	77.5991	-207.61	-107.61	-74.9287	-208.711	-117.463	-112.919	-196.763	-353.895	-488.572	-375.322	-351.791	-401.384	-534.497
2	190652061	191413463	0.8	CN_820448	CN_824821	446	4	0	6	111.172	-3365.84	-570.631	0	82.4511	70.1693	111.172	-53.9223	34.1862	-238.75	-145.306	-117.977	-175.052	-118.281	-125.158	-221.976	-379.684	-450.388	-364.039	-357.706	-417.004	-550.475
17	66614919	67424022	0.8	CN_742016	CN_746414	664	4	0	5	319.531	-5440.49	-796.744	0	244.462	319.531	290.736	257.209	233.2	45.2481	47.4257	7.6055	16.6236	203.565	237.208	151.793	-67.6746	-226.176	-31.0238	22.1488	-41.798	-237.821
13	33852098	34630002	0.8	SNP_A-2282212	SNP_A-8475864	467	4	0	5	175.821	-3853.45	-543.661	0	155.898	175.821	158.074	109.564	91.8217	-61.0533	-61.356	-86.1811	23.3305	126.476	127.373	45.6905	-129.081	-128.983	-8.5044	6.8287	-59.6816	-218.69
12	19963670	20736419	0.8	SNP_A-8360014	SNP_A-2002590	502	4	0	5	245.798	-4089.55	-578.358	0	180.737	245.798	216.579	203.786	163.145	46.4469	32.1133	-4.4365	26.8626	159.041	177.819	111.793	-51.6712	-177.364	-34.5125	2.0058	-45.244	-188.362
7	107785529	108563530	0.8	CN_1222862	CN_1192114	514	4	0	5	231.776	-4279.16	-599.451	0	179.877	231.776	202.068	178.22	149.645	6.9186	-0.386	-28.3288	25.6646	163.665	189.742	105.546	-69.1494	-121.539	21.573	51.5287	-6.3918	-165.878
7	111644294	112419782	0.8	CN_1214133	CN_335839	451	4	0	5	222.853	-3513.09	-519.665	0	166.449	222.853	208.475	186.529	159.009	51.6587	38.785	12.49	47.9211	182.788	211.995	159.049	13.7583	-39.223	97.5349	132.253	87.0129	-49.5909
6	46560578	47339700	0.8	SNP_A-4265644	SNP_A-1915729	610	4	0	5	282.568	-5198.94	-694.44	0	215.597	282.568	247.46	218.165	171.755	14.2461	-9.3974	-47.1253	55.42	215.015	231.536	138.916	-77.4826	-141.407	29.351	64.9848	-7.2344	-202.356
5	54371366	55206153	0.8	CN_1130447	SNP_A-1832687	447	4	0	5	208.483	-3478.73	-514.522	0	154.978	208.483	198.585	170.922	147.504	31.0871	17.1015	-7.0911	31.697	166.826	197.528	145.193	-4.0771	-51.6543	81.3011	117.693	73.3905	-66.8726
5	142040162	142791684	0.8	SNP_A-4303673	CN_1091373	542	4	0	5	233.822	-4685.25	-620.947	0	192.212	233.822	202.411	162.675	120.913	-31.971	-51.4306	-83.7931	52.4833	180.741	181.61	88.2808	-113.055	-162.066	-12.2113	14.9591	-52.9398	-227.854
2	13542540	14298705	0.8	SNP_A-8646439	SNP_A-2124923	546	4	0	5	207.032	-4262.72	-598.411	0	171.107	207.032	187.258	138.959	113.14	-44.0714	-44.626	-78.9054	-8.035	101.454	98.9817	10.931	-175.712	-271.923	-142.232	-121.388	-185.09	-345.831
2	103832252	104661281	0.8	CN_172168	SNP_A-2184030	541	4	0	5	267.79	-4540.23	-643.049	0	203.889	267.79	238.399	216.196	169.576	31.7208	7.4657	-27.3858	45.6958	201.016	225.251	147.449	-45.8949	-98.7363	64.7055	100.441	36.2203	-141.425
2	150685489	151440398	0.8	CN_834796	CN_804412	516	4	0	5	231.385	-4231.36	-624.777	0	183.623	231.385	210.03	173.62	145.988	-0.8999	-6.445	-38.1301	11.7646	148.466	163.705	88.5623	-89.7348	-163.375	-18.3805	11.485	-47.5498	-207.603
2	195998062	196775655	0.8	SNP_A-8591639	CN_820540	426	4	0	5	206.47	-3459.47	-439.553	0	154.377	206.47	163.568	169.075	111.14	30.8174	-5.1253	-45.9709	73.8458	181.094	191.104	127.061	-23.1826	-41.0658	71.1071	91.2184	38.6924	-98.3212
2	214233705	215028966	0.8	CN_847412	CN_851906	480	4	0	5	177.248	-3535	-478.613	0	139.647	177.248	128.722	120.872	65.8629	-42.0644	-68.4052	-107.634	33.5025	133.752	112.833	27.7803	-141.714	-188.114	-86.3876	-78.3322	-142.989	-291.374
10	99951556	100728467	0.8	CN_544851	CN_498745	549	3	0	4	127.845	-4171.64	-613.824	0	127.845	69.4401	48.6531	-104.464	-51.8485	-371.676	-278.379	-314.333	-134.395	-94.7821	-191.188	-339.033	-572.257	-581.045	-504.453	-531.534	-636.478	-827.897
9	89743971	90552663	0.8	CN_1331766	SNP_A-1819548	482	3	0	4	113.269	-3632.96	-568.346	0	113.269	64.4998	74.2447	-72.2084	-0.9418	-286.839	-185.278	-200.433	-147.453	-97.1029	-163.932	-271.997	-454.09	-498.637	-419.987	-429.183	-505.485	-657.715
6	101960844	102800159	0.8	SNP_A-8390592	SNP_A-8416151	541	3	0	4	114.099	-3990.75	-545.927	0	114.099	99.9398	100.677	-12.8454	0.9913	-228.022	-194.539	-206.687	-63.19	-2.3031	-38.4177	-165.372	-369.999	-379.603	-289.789	-298.904	-385.35	-560.209
3	144804380	145642608	0.8	CN_984926	CN_234219	507	3	0	4	33.4756	-3840.94	-432.663	0	33.4756	-77.5573	-84.488	-271.219	-236.303	-546.884	-485.794	-503.383	-57.9678	-117.754	-237.615	-418.491	-671.481	-367.796	-364.365	-450.057	-602.444	-828.379
2	184751333	185594851	0.8	CN_820304	CN_185455	591	3	0	4	115.209	-4114.18	-592.26	0	115.209	94.2281	112.638	-30.482	-6.0434	-261.276	-216.205	-228.51	-70.6747	0.2585	-34.3811	-153.505	-372.282	-293.369	-200.407	-214.778	-315.445	-515.334
18	37680920	38451612	0.8	SNP_A-1903935	SNP_A-8450033	531	2	0	3	0	-3396.28	-215.675	0	-126.06	-334.985	-318.096	-591.941	-540.668	-898.032	-829.947	-834.334	-138.379	-331.224	-535.703	-767.867	-1043.96	-533.027	-645.557	-803.85	-998.536	-1240.17
18	63664359	64428506	0.8	SNP_A-2295858	SNP_A-8393672	650	2	0	3	0	-4213.48	-293.295	0	-106.468	-334.442	-316.072	-624.917	-555.74	-986.669	-891.832	-898.434	-156.998	-367.402	-598.547	-865.857	-1189.75	-689.598	-792.95	-959.848	-1176.34	-1454.32
14	105051752	105799207	0.7	CN_646662	CN_650944	252	6	2	21	373.017	-1527.83	-318.669	0	136.549	244.931	253.847	327.72	331.853	370.388	371.711	371.061	0.0756	134.772	242.276	327.077	371.722	1.6275	135.76	240.076	326.436	373.017
17	24977729	25717438	0.7	CN_751922	SNP_A-8447287	324	4	1	14	192.353	-2489.99	-387.893	0	130.756	188.465	186.456	177.454	159.666	90.6932	74.3714	63.6788	30.0887	149.767	192.353	173.707	83.3177	8.5316	127.496	172.602	157.561	71.2532
5	42577011	43248347	0.7	CN_1119110	SNP_A-8665554	362	4	1	14	211.591	-3038.99	-389.06	0	131.15	184.313	159.565	166.262	114.444	60.8472	18.2555	-4.2303	78.3303	188.769	211.591	169.286	50.8795	26.0637	135.438	165.097	131.362	22.7621
2	128942115	129689991	0.7	CN_821231	CN_825605	586	4	1	14	358.852	-5186.1	-699.26	0	242.828	349.329	312.645	331.248	272.893	172.485	131.292	96.2386	87.0027	295.81	358.852	309.058	134.798	1.86	210.181	281.3	243.938	82.365
2	133672469	134350181	0.7	SNP_A-2043417	CN_812690	510	4	1	14	292.119	-4512.53	-586.589	0	193.31	257.164	213.045	203.557	133.985	22.5903	-31.7175	-69.4419	109.181	270.269	292.119	208.429	9.1144	33.3082	191.387	221.035	149.875	-34.4031
2	148074641	148775776	0.7	CN_821614	CN_823880	353	4	1	14	144.809	-2855.3	-366.447	0	108.513	133.036	114.406	78.2648	45.5574	-47.392	-73.7431	-93.3121	54.345	142.076	144.809	82.7865	-52.6859	15.0636	100.154	106.52	50.4808	-78.0827
2	151870714	152570878	0.7	CN_806628	CN_813047	486	4	1	14	262.853	-3783.76	-549.403	0	173.413	238.325	223.248	207.975	165.497	67.2439	29.7936	9.7472	68.4893	223.506	262.853	211.762	56.5248	11.7083	165.856	209.893	166.756	21.2824
15	26761172	27466210	0.7	SNP_A-8427318	SNP_A-2111991	374	3	1	13	144.758	-3308.18	-369.487	0	110.833	125.044	66.3103	52.9169	-0.0757	-109.923	-145.509	-171.586	75.2847	144.758	126.888	36.8097	-132.28	-4.4709	71.6137	63.4147	-9.022	-163.271
15	69881910	70601797	0.7	SNP_A-8685433	CN_718944	323	3	1	13	98.6742	-2533.79	-291.488	0	88.1513	65.7874	38.9594	-1.8342	-26.3777	-134.749	-153.561	-165.551	46.9061	98.6742	77.9589	1.6032	-137.826	16.3661	69.6942	54.3003	-16.0785	-149.22
12	44891506	45552305	0.7	SNP_A-2056251	CN_609381	355	3	1	13	110.93	-2963.08	-384.942	0	97.5724	106.14	92.7916	43.9262	11.0538	-95.6825	-115.815	-138.21	36.7495	110.93	99.0739	23.7362	-122.485	-20.7191	56.4155	51.4698	-16.4747	-154.918
11	82273623	82950284	0.7	SNP_A-2117487	CN_592422	389	3	1	13	132.137	-3004.55	-305.994	0	95.5748	101.213	21.9323	17.8326	-52.9528	-155.422	-197.481	-239.681	122.975	132.137	77.0229	-37.4983	-220.631	-71.3734	-22.365	-54.459	-148.372	-310.987
10	38062735	38796094	0.7	CN_528579	CN_532902	356	3	1	13	135.365	-2728.69	-364.15	0	121.029	125.556	80.1506	61.544	19.115	-80.1833	-108.291	-134.757	57.0511	135.365	124.743	46.3755	-104.122	-7.7038	72.443	68.0402	-2.6471	-144.787
9	5890341	6631917	0.7	SNP_A-1995673	SNP_A-2186086	491	3	1	13	114.003	-3955.72	-381.074	0	93.6076	40.3227	-33.2931	-89.9338	-160.413	-320.924	-364.735	-405.521	96.3234	114.003	27.4139	-133.417	-375.962	-57.2461	-23.2491	-89.7412	-231.041	-454.724
9	122277019	123021585	0.7	CN_1317014	SNP_A-8592513	452	3	1	13	118.502	-3679.07	-408.029	0	105.001	58.7714	14.7025	-57.5881	-95.5255	-267.544	-291.788	-315.98	72.8486	118.502	57.6465	-79.4928	-300.067	-19.2823	34.182	-12.6644	-136.118	-343.619
5	100623218	101292227	0.7	CN_1097117	CN_1103572	481	3	1	13	207.336	-3773.22	-483.108	0	139.793	175.271	141.776	113.466	54.2806	-54.7717	-104.27	-133.642	96.0195	207.336	202.857	112.499	-73.6243	20.9287	131.528	134.742	54.5616	-120.009
4	93723253	94417962	0.7	SNP_A-2253145	CN_1099100	338	3	1	13	60.4241	-2329.76	-239.067	0	50.0644	-7.3533	-41.34	-100.698	-135.061	-256.793	-282.176	-300.979	53.4954	60.4241	0.1011	-108.992	-273.671	-16.6306	-4.4218	-56.1819	-157.034	-313.583
3	61629213	62290488	0.7	CN_1042122	CN_1046633	555	3	1	13	137.169	-4649.05	-450.904	0	111.44	53.5031	-32.9102	-101.19	-181.315	-373.647	-428.024	-472.859	113.152	137.169	39.0429	-149.163	-435.042	-59.0504	-17.4972	-94.4015	-260.386	-523.838
3	113626716	114300725	0.7	SNP_A-8379935	CN_992927	423	3	1	13	108.385	-3251.87	-287.47	0	92.542	47.6581	-37.3956	-68.1996	-138.641	-271.081	-310.648	-356.985	106.599	108.385	24.8524	-119.487	-332.902	-71.7224	-53.1723	-115.341	-239.37	-432.693
3	160526195	161196540	0.7	CN_1004807	SNP_A-1946986	411	3	1	13	116.936	-3290.82	-315.177	0	90.9788	54.5119	-8.7245	-51.3129	-107.052	-242.003	-277.385	-309.265	90.5869	116.936	53.7745	-73.4088	-273.884	-3.6127	29.7664	-20.6334	-135.861	-324.295
2	178776912	179435757	0.7	SNP_A-2021713	CN_824488	390	3	1	13	128.675	-3120.89	-400.255	0	109.68	125.339	112.035	56.5148	27.6213	-96.0972	-112.688	-130.898	46.6912	128.675	118.188	35.8193	-123.477	-22.8316	60.3663	56.2443	-16.4427	-166.61
19	9103786	9802221	0.7	SNP_A-8294871	CN_772756	382	2	1	12	53.0249	-2653.97	-239.351	0	33.9109	-41.0761	-77.8271	-151.305	-190.332	-326.981	-355.745	-379.291	53.0249	43.6818	-35.0305	-163.25	-349.29	-24.8804	-28.4668	-98.1954	-218.041	-395.357
18	32497106	33149913	0.7	CN_760147	CN_764262	398	2	1	12	5.6897	-2792.2	-167.048	0	-69.9213	-185.594	-211.963	-356.173	-369.775	-582.89	-583.028	-599.374	5.6897	-75.6755	-212.531	-389.846	-615.287	-91.9034	-159.287	-281.864	-446.867	-661.592
18	38452575	39193740	0.7	SNP_A-2215041	SNP_A-4253892	447	2	1	12	48.0052	-2950.21	-56.2314	0	-87.939	-214.229	-276.132	-403.917	-446.692	-652.762	-668.804	-698.536	48.0052	-88.0467	-263.39	-468.571	-716.685	-172.775	-272.604	-416.491	-595.579	-820.042
19	6820681	7493312	0.7	CN_792221	CN_171133	351	6	0	9	659.732	-2516.48	-428.923	0	260.393	449.818	351.892	572.68	490.444	659.732	604.043	539.096	61.1774	259.427	402.119	510.148	582.568	-63.2266	130.672	273.632	383.986	460.306
21	21559058	22243759	0.7	CN_899551	CN_216886	541	4	0	6	160.378	-4053.53	-672.365	0	120.017	119.661	160.378	-4.2538	106.322	-196.198	-69.3993	-52.0737	-215.776	-141.22	-153.415	-234.424	-393.685	-583.747	-477.4	-458.276	-507.846	-638.968
21	23620956	24365742	0.7	CN_877830	SNP_A-4270282	616	4	0	6	261.421	-4906.65	-862.544	0	203.32	217.288	261.421	103.063	209.512	-125.43	1.3079	22.6261	-199.412	-49.7337	-36.0973	-129.173	-322.852	-572.452	-404.454	-358.548	-408.084	-567.936
17	75821094	76549792	0.7	SNP_A-8280179	SNP_A-8621723	447	4	0	6	265.683	-3619.13	-740.048	0	130.424	132.33	265.683	72.5423	257.729	-65.8454	93.7968	164.82	-271.051	-156.909	-112.033	-132.657	-237.606	-559.111	-413.333	-340.023	-337.714	-424.274
14	34849585	35528192	0.7	CN_107801	SNP_A-8604844	348	4	0	6	128.371	-2571.61	-513.261	0	71.9593	64.6202	128.371	-16.7691	73.2299	-174.982	-68.8848	-27.4393	-178.207	-116.387	-101.65	-169.309	-288.362	-373.718	-291.998	-275.732	-315.671	-416.853
14	57438642	58186871	0.7	CN_669127	SNP_A-8676298	402	4	0	6	149.253	-3301.94	-536.434	0	102.635	112.475	149.253	31.4799	98.1768	-110.879	-43.5496	-21.8999	-123.615	-28.104	-16.104	-86.2049	-214.907	-303.151	-198.24	-174.822	-216.951	-329.494
13	17924949	18637017	0.7	CN_638459	CN_640634	346	4	0	6	180.358	-2661.81	-505.895	0	113.037	137.732	180.358	82.7891	164.107	-19.2034	65.1672	89.9661	-138.167	-50.6029	-18.0434	-47.2851	-127.719	-342.476	-232.274	-187.548	-193.377	-257.05
7	89879302	90567396	0.7	CN_1248073	CN_1252576	476	4	0	6	183.01	-3734.01	-661.708	0	126.002	141.17	183.01	38.894	131.683	-133.497	-33.3706	-9.5531	-164.892	-65.8272	-64.7649	-131.718	-280.958	-438.156	-318.599	-289.786	-332.445	-459.503
5	111888854	112568613	0.7	SNP_A-8531766	CN_1101682	691	4	0	6	257.946	-5406	-977.646	0	170.123	165.883	257.946	19.3008	164.559	-245.122	-97.6896	-47.2685	-260.018	-123.141	-114.184	-227.491	-452.281	-641.392	-467.407	-430.702	-500.965	-694.217
5	120088966	120766719	0.7	CN_1110569	CN_1112889	461	4	0	6	128.251	-3387.36	-611.153	0	96.2362	87.6611	128.251	-34.526	58.0733	-224.679	-117.036	-92.7412	-188.267	-123.939	-143.472	-227.738	-386.694	-489.516	-396.566	-388.643	-447.897	-583.979
5	163053213	163744541	0.7	CN_1102761	CN_1105041	423	4	0	6	113.491	-3189.02	-596.271	0	77.0556	50.1439	113.491	-79.3491	37.8443	-249.088	-129.085	-92.9164	-222.124	-165.095	-183.433	-265.239	-404.46	-514.299	-430.474	-423.241	-474.522	-591.75
2	8021538	8756839	0.7	SNP_A-8551772	CN_856195	611	4	0	6	256.95	-5243.87	-891.423	0	171.034	187.056	256.95	63.3684	172.857	-165.218	-60.4232	-17.6236	-194.221	-38.8155	-14.1802	-125.92	-333.242	-516.841	-343.42	-300.326	-361.887	-538.04
2	17278119	18014569	0.7	CN_824330	SNP_A-2277682	539	4	0	6	194.986	-4194.46	-765.484	0	128.696	115.52	194.986	-5.2152	125.484	-208.27	-80.9024	-42.0081	-229.853	-112.104	-117.04	-202.01	-373.94	-549.721	-413.526	-380.517	-431.442	-576.348
2	32392740	33089757	0.7	SNP_A-2158907	CN_870573	414	4	0	6	181.205	-3132.85	-580.098	0	117.728	145.857	181.205	69.4126	144.665	-76.1141	12.0769	37.5781	-140.772	-44.9572	-24.3217	-74.3975	-196.158	-361.761	-248.968	-212.063	-241.769	-343.262
2	183169462	183839186	0.7	SNP_A-1955440	SNP_A-2088003	380	4	0	6	142.692	-2945.25	-511.481	0	107.264	114.379	142.692	44.6357	103.043	-92.5601	-28.63	-13.2791	-104.67	-23.072	-5.3162	-82.8297	-205.694	-318.668	-221.841	-199.435	-235.579	-338.322
2	184063554	184743875	0.7	SNP_A-4201731	CN_185304	436	4	0	6	153.601	-3191.92	-616.35	0	105.848	76.253	153.601	-17.1227	95.0858	-184.051	-72.0488	-35.443	-198.526	-110.03	-109.688	-181.489	-318.375	-429.3	-329.683	-311.293	-356.445	-474.68
2	200364466	201043305	0.7	SNP_A-8630874	CN_811916	440	4	0	6	173.584	-3467.15	-657.34	0	103.282	106.891	173.584	1.3768	110.268	-167.671	-60.3883	-20.1409	-211.44	-118.787	-96.1603	-166.729	-305.873	-473.205	-350.716	-311.584	-349.79	-467.192
2	242080690	242738129	0.7	CN_856907	CN_859213	240	4	0	6	145.285	-1867.23	-330.788	0	98.6501	141.945	145.285	138.054	143.423	80.7419	90.4552	93.8502	-15.9246	75.2712	123.9	111.229	52.7628	-63.8314	33.8755	81.6602	76.7581	23.7545
21	29980175	30710597	0.7	CN_902545	CN_873950	550	4	0	5	261.453	-4606.35	-598.956	0	196.124	261.453	221.27	208.619	153.722	28.6926	-5.3702	-43.2785	78.46	229.619	248.718	168.086	-26.2017	-54.1296	99.8696	131.178	65.6237	-111.609
20	7321575	8050867	0.7	CN_873199	SNP_A-2088637	540	4	0	5	271.652	-4553.17	-642.307	0	200.354	271.652	248.409	231.535	190.387	68.0323	45.0708	13.1402	45.5948	207.624	239.652	175.262	1.4234	-101.571	63.2097	106.965	56.4515	-101.744
17	48205748	48953798	0.7	SNP_A-1860000	CN_743722	504	4	0	5	244.517	-3908.11	-516.601	0	176.559	244.517	198.068	208.709	143.124	54.812	16.8806	-27.5071	79.4141	211.695	230.473	163.678	-1.5092	-46.795	87.9921	116.044	60.9384	-90.7182
17	51084792	51763082	0.7	CN_754743	SNP_A-8396730	595	4	0	5	306.002	-4898.55	-715.576	0	231.396	306.002	275.675	247.285	214.696	54.1093	47.5831	11.6556	33.6065	205.245	235.471	158.353	-40.1169	-173.364	10.1468	57.5875	-0.9051	-178.579
13	29738891	30426034	0.7	CN_658147	SNP_A-8560339	528	4	0	5	251.25	-4950.07	-666.343	0	195.338	251.25	225.549	189.423	149.458	1.872	-19.6531	-52.6305	31.3384	183.618	201.894	119.476	-75.6948	-118.256	43.9976	77.7612	12.4757	-163.935
7	53411029	54124578	0.7	CN_1249665	CN_1254160	490	4	0	5	239.46	-4005.13	-557.733	0	177.731	239.46	218.642	196.206	162.563	43.4174	29.3226	-2.3419	47.2918	190.355	216.678	154.296	-9.0709	-48.5247	95.2264	129.093	75.359	-79.0412
7	82297855	83006878	0.7	CN_1238963	CN_1243435	491	4	0	5	196.636	-3777.22	-549.182	0	158.518	196.636	190.733	136.806	137.695	-26.7111	-6.9539	-28.2706	-28.5894	69.9497	73.2859	3.3167	-155.028	-282.724	-163.191	-137.521	-186.63	-323.492
7	91889837	92608505	0.7	SNP_A-8691883	SNP_A-8635735	584	4	0	5	237.613	-4320.96	-686.679	0	192.127	237.613	229.495	163.543	147.663	-39.5901	-40.7064	-61.6948	10.7945	168.796	190.821	108.328	-94.2774	-107.132	59.3292	93.1244	22.5384	-167.589
7	145992506	146706249	0.7	SNP_A-4254129	SNP_A-2221368	504	4	0	5	276.452	-4132.91	-589.719	0	201.012	276.452	243.086	241.145	205.055	91.5552	83.9146	44.5559	43.2772	183.8	208.276	147.103	-11.7331	-153.541	-4.2032	35.9446	-8.7511	-149.725
6	112111819	112772058	0.7	SNP_A-2257769	CN_1160658	476	4	0	5	208.257	-3994.58	-568.737	0	164.392	208.257	194.739	158.018	122.252	-6.2025	-28.2339	-53.3611	15.8695	140.278	152.785	79.7277	-90.9296	-161.866	-24.8258	3.7946	-51.869	-203.17
6	153946403	154663398	0.7	CN_1185902	SNP_A-8512678	537	4	0	5	222.524	-4331.69	-614.538	0	175.825	222.524	207.322	164.451	135.01	-12.0061	-27.7539	-52.4241	30.7553	167.83	179.917	98.3816	-88.7627	-153.404	-7.4537	22.6044	-37.9939	-202.807
5	55634181	56369703	0.7	SNP_A-2301776	SNP_A-8452011	634	4	0	5	305.704	-5447.4	-766.975	0	233.464	305.704	278.25	247.381	204.925	40.6225	21.5545	-15.2662	46.1237	232.495	261.77	175.906	-40.3812	-143.838	50.9372	99.9706	35.9629	-157.482
5	163747666	164427451	0.7	CN_1105042	SNP_A-8612676	399	4	0	5	155.89	-3015.82	-438.886	0	128.186	155.89	146.696	104.516	89.5281	-34.2024	-27.6737	-54.3238	-10.3058	75.4497	77.7759	17.0325	-117.528	-175.078	-79.7963	-63.2389	-108.945	-227.27
3	198721755	199380515	0.7	SNP_A-8436733	CN_986172	315	4	0	5	113.228	-2325.61	-317.303	0	104.562	113.228	82.0479	69.6048	48.9198	-41.5631	-47.5149	-68.7139	21.3459	87.5583	87.9504	37.2772	-72.968	-40.256	29.6892	35.6009	-8.9306	-112.359
2	7330523	8019741	0.7	SNP_A-8422781	CN_851536	535	4	0	5	211.553	-4550.06	-621.415	0	175.787	211.553	203.898	133.062	112.706	-66.6452	-69.5978	-94.0272	18.1143	144.437	146.505	52.5681	-151.599	-174.545	-30.3889	-7.2601	-80.7899	-263.601
2	39018175	39718061	0.7	CN_868509	SNP_A-2244166	405	4	0	5	203.577	-3526.55	-490.617	0	148.609	203.577	197.517	181.433	150.972	67.7784	45.6344	26.571	35.2073	164.625	196.31	154.447	28.6428	-38.701	90.5426	128.144	94.4063	-22.1551
2	194410559	195119449	0.7	CN_807489	CN_811803	381	4	0	5	130.944	-2814.37	-385.851	0	110.861	130.944	110.396	79.1078	43.6966	-53.8031	-72.6387	-100.485	33.1725	111.906	108.187	42.9855	-93.5033	-55.7221	29.6835	35.016	-21.8414	-149.92
2	227066863	227764612	0.7	CN_845527	SNP_A-2113119	461	4	0	5	212.903	-3960.48	-551.945	0	164.635	212.903	201.715	167.802	138.908	15.7336	-4.2037	-28.5318	33.2322	165.183	187.584	125.482	-34.4612	-75.4985	64.0352	97.0741	46.4626	-100.236
15	21244610	21914589	0.7	CN_685119	CN_689456	536	3	0	4	126.319	-4016.85	-530.551	0	126.319	110.423	57.0149	-33.2765	-31.4479	-273.624	-234.158	-276.065	-25.9606	-2.6503	-65.0163	-202.76	-429.566	-367.115	-296.03	-326.349	-434.487	-629.768
10	127844762	128559816	0.7	SNP_A-8427825	CN_036746	606	3	0	4	124.841	-4846.47	-695.048	0	124.841	49.2001	49.4916	-143.574	-63.6999	-443.172	-327.608	-353.11	-175.006	-132.428	-233.088	-400.484	-662.806	-647.928	-569.918	-602.284	-721.726	-938.449
6	91149525	91813533	0.7	SNP_A-8684490	CN_1207153	532	3	0	4	122.302	-4253.75	-625.439	0	122.302	80.6689	116.446	-60.1602	7.9196	-294.195	-211.466	-215.366	-135.212	-87.2642	-132.58	-255.009	-465.567	-497.589	-406.295	-416.676	-505.07	-681.669
21	31140370	31730927	0.6	CN_876010	CN_904648	439	4	1	14	313.847	-3891.77	-554.302	0	202.185	303.352	259.443	292.365	245.901	173.334	134.123	107.307	78.4571	255.034	313.847	284.557	153.706	10.7163	182.92	247.935	227.976	108.703
14	63733592	64328862	0.6	CN_664873	CN_669275	491	4	1	14	260.632	-4049.99	-599.667	0	182.263	250.417	245.54	215.447	193.746	70.7177	49.0562	34.6495	45.5977	214.033	260.632	213.738	60.4836	14.3327	182.09	233.564	193.658	48.2321
14	87895024	88457081	0.6	SNP_A-8379937	SNP_A-8646307	265	4	1	14	132.983	-2111.64	-273.624	0	85.7198	116.29	117.511	95.5049	71.7725	14.8067	-7.3778	-20.4323	44.905	119.763	132.983	99.3847	10.7102	23.6004	98.9505	115.678	85.2513	-0.1668
6	44651754	45224239	0.6	SNP_A-8337782	SNP_A-2091639	373	4	1	14	220.198	-3213.16	-416.956	0	140.311	206.26	173.853	182.224	132.595	66.1599	33.1326	11.0229	69.5526	191.907	220.198	177.96	56.2429	21.4233	141.723	176.424	143.486	31.5973
6	71167190	71789918	0.6	CN_1197805	SNP_A-8473517	331	4	1	14	165.622	-2550.45	-366.317	0	122.001	158.898	144.426	130.347	92.6694	25.0279	-2.3076	-25.2966	53.8189	151.557	165.622	117.718	1.1709	-13.7341	83.528	104.283	65.2315	-42.0307
6	80753071	81360964	0.6	CN_1217793	CN_1222197	433	4	1	14	207.115	-3462.87	-460.764	0	154.901	207.068	167.476	159.958	105.156	10.4728	-25.3553	-64.2118	71.3151	193.567	207.115	138.357	-23.2164	-6.3928	112.122	131.222	71.1112	-79.7818
5	132035563	132610804	0.6	CN_1104343	CN_1108633	281	4	1	14	184.541	-2463.9	-334.967	0	116.305	171.274	164.984	168.099	138.508	99.7341	74.4887	58.4707	45.9047	149.802	184.541	168.027	92.6233	22.67	124.466	162.373	150.126	79.2614
5	145314525	145904477	0.6	CN_1106765	SNP_A-8666172	352	4	1	14	196.456	-2929.67	-418.362	0	139.336	193.087	180.548	173.73	136.756	70.7682	43.7651	20.2701	46.5753	165.972	196.456	159.811	48.0656	-11.1871	108.452	144.214	114.431	9.9742
21	25332313	25931913	0.6	SNP_A-2016882	SNP_A-8340529	385	3	1	13	150.629	-3140.44	-387.661	0	111.144	137.345	102.506	67.3973	21.2022	-88.5064	-118.014	-146.274	67.9742	150.629	141.387	58.4869	-107.743	-13.6187	70.3805	69.6992	-2.2436	-155.851
13	35392802	36018561	0.6	SNP_A-1797445	CN_656044	452	3	1	13	160.967	-3733.7	-407.465	0	132.083	117.379	36.7416	22.1703	-50.1914	-175.998	-220.719	-269.042	98.0205	160.967	113.974	-13.0889	-226.705	-40.3587	28.0632	-4.4183	-114.683	-310.615
13	39978324	40610439	0.6	SNP_A-2163793	CN_645343	316	3	1	13	77.6569	-2451.29	-221.555	0	65.0299	24.7092	-20.3387	-52.0225	-97.3081	-193.039	-225.512	-250.73	63.9343	77.6569	28.1019	-68.3177	-218.056	-1.1463	17.0961	-24.8492	-112.822	-253.796
10	99346716	99944818	0.6	CN_540608	CN_544849	384	3	1	13	125.838	-3279.07	-402.532	0	114.699	87.4119	46.8656	-2.9167	-41.4047	-176.017	-202.571	-226.448	58.96	125.838	90.2043	-16.5922	-198.629	-16.2315	53.6042	28.6073	-67.3661	-238.394
10	100740977	101300855	0.6	SNP_A-2225623	SNP_A-2302540	348	3	1	13	120.71	-2837.32	-297.789	0	109.306	101.228	42.3171	33.9974	-16.3967	-105.424	-136.031	-167.487	72.7663	120.71	91.6722	5.9884	-142.881	-23.9929	29.5085	11.4694	-61.9227	-198.114
10	105512330	106123736	0.6	SNP_A-8678323	CN_492358	443	3	1	13	133.267	-3776.08	-386.879	0	114.397	88.6569	27.3613	-10.7533	-68.8187	-205.352	-243.639	-279.636	76.5358	133.267	86.5597	-35.172	-241.211	-11.2362	48.0993	11.09	-99.7141	-293.625
10	113304752	113887736	0.6	CN_503415	SNP_A-2005393	440	3	1	13	122.109	-3791	-357.419	0	93.3908	42.8761	-27.275	-75.0386	-145.262	-291.469	-336.72	-378.058	93.8493	122.109	47.3193	-100.471	-326.83	-4.371	27.8936	-35.17	-169.556	-381.945
6	119549143	120160167	0.6	SNP_A-8626676	CN_1165292	356	3	1	13	123.518	-2983.08	-330.851	0	99.607	123.107	91.0508	59.6599	18.4154	-80.2613	-98.6631	-129.579	58.5291	123.518	108.021	32.2104	-109.88	-11.8529	54.4644	45.655	-21.724	-156.146
5	12049158	12677853	0.6	CN_1112781	SNP_A-8594501	349	3	1	13	134.648	-2664.59	-350.961	0	105.617	129.92	104.57	73.4076	37.2562	-54.4747	-83.947	-106.973	54.5561	134.648	132.176	66.3492	-69.9691	1.5886	80.0507	81.0641	21.0394	-108.244
4	129066537	129635434	0.6	CN_1037009	SNP_A-1812235	265	3	1	13	78.0425	-1948.54	-204.388	0	74.0063	48.9027	2.476	-12.047	-57.2233	-132.534	-162.208	-188.856	53.607	78.0425	43.2575	-34.8622	-161.382	-20.0352	7.8628	-18.6561	-88.0067	-205.402
4	171385970	172009093	0.6	SNP_A-2216392	SNP_A-8382144	408	3	1	13	108.275	-3202.65	-286.329	0	92.0583	48.7041	-28.7553	-68.8519	-133.545	-270.251	-305.751	-344.855	98.5422	108.275	30.7595	-108.461	-315.967	-45.3029	-19.2239	-76.5669	-196.865	-386.273
3	181930839	182575712	0.6	CN_992260	CN_996608	329	3	1	13	65.7137	-2379.23	-252.671	0	64.5983	18.64	-22.2536	-67.0326	-106.163	-219.82	-244.278	-268.149	50.3049	65.7137	12.7935	-88.9651	-247.28	-15.3246	5.0454	-39.3225	-133.624	-284.642
18	37107549	37677468	0.6	CN_785894	CN_788197	422	2	1	12	35.0424	-2842.66	-84.0924	0	-78.5154	-192.763	-252.328	-370.266	-409.852	-603.911	-614.5	-646.12	35.0424	-83.8657	-243.437	-432.864	-663.287	-147.666	-240.676	-376.418	-545.697	-757.964
18	65456034	66025922	0.6	SNP_A-1928383	CN_780027	366	2	1	12	21.5547	-2415.6	-103.741	0	-60.9271	-161.989	-213.461	-314.587	-348.051	-518.725	-527.402	-555.218	21.5547	-79.6498	-218.878	-384.541	-584.957	-184.451	-256.907	-368.716	-510.337	-689.056
18	66632074	67213315	0.6	SNP_A-8635283	SNP_A-2031171	390	2	1	12	44.997	-2506.43	-82.6811	0	-32.4185	-109.543	-189.639	-249.295	-308.838	-455.634	-474.116	-521.395	44.997	-51.2187	-187.527	-351.39	-553.443	-212.061	-275.454	-381.027	-518.952	-696.474
18	70395531	71005344	0.6	SNP_A-8457219	SNP_A-1934163	365	2	1	12	40.6348	-2489.7	-57.3167	0	-71.5451	-178.513	-245.441	-343.701	-391.944	-559.671	-578.213	-613.102	40.6348	-76.4433	-227.986	-405.1	-617.123	-133.561	-223.275	-351.269	-508.331	-701.927
13	76995483	77591760	0.6	CN_652482	SNP_A-8557761	369	2	1	12	81.2036	-2936.31	-198	0	38.2543	-39.1958	-108.029	-168.667	-228.336	-368.936	-402.8	-438.731	81.2036	46.3868	-57.995	-209.727	-414.81	-46.1075	-65.7006	-151.435	-286.374	-475.779
11	28887359	29474365	0.6	CN_561194	CN_565483	405	2	1	12	113.58	-2832.79	-193.48	0	62.5574	30.4413	-71.1648	-95.8364	-177.096	-296.594	-341.439	-392.217	113.58	109.127	-6.5328	-153.172	-358.683	-71.6078	-71.8636	-142.073	-267.14	-452.976
11	120365635	120976414	0.6	SNP_A-8417080	CN_532446	454	2	1	12	125.617	-3399.02	-224.43	0	58.0065	7.0217	-84.2761	-128.481	-206.596	-353.655	-397.597	-443.776	125.617	113.609	-25.4071	-196.162	-429.886	-117.435	-120.799	-202.363	-342.599	-549.039
4	19360286	19966008	0.6	SNP_A-2232397	CN_1066646	324	2	1	12	66.2554	-1945.19	-27.6587	0	16.1014	-66.3667	-136.981	-185.525	-233.208	-356.263	-369.897	-409.357	66.2554	-22.8358	-143.871	-282.445	-450.849	-182.585	-237.99	-324.771	-436.42	-579.555
3	100857841	101414774	0.6	SNP_A-8305613	CN_952696	292	2	1	12	51.719	-2215.88	-190.474	0	38.3717	-21.683	-59.9415	-114.845	-149.598	-259.828	-284.85	-305.46	51.719	44.4242	-19.8433	-125.233	-277.521	-3.0419	-4.783	-61.112	-158.983	-304.178
20	48477612	49087979	0.6	SNP_A-8649537	SNP_A-8714131	482	5	0	8	330.082	-3637.77	-677.985	0	205.181	276.207	325.708	265.379	330.082	163.692	238.993	243.871	-99.3086	66.9342	138.256	136.837	49.9232	-275.837	-98.8837	-16.2934	-6.1594	-80.547
20	61846084	62426597	0.6	CN_899299	CN_901518	243	5	0	8	156.128	-2102.49	-334.883	0	102.221	145.989	151.676	144.792	156.128	90.1248	106.529	110.798	-18.358	73.9941	111.839	114.406	57.423	-70.3447	25.4773	69.7268	83.0592	27.7474
15	26180045	26757833	0.6	SNP_A-8684276	CN_678700	68	5	0	7	61.754	-485.407	-90.1468	0	47.8725	59.1108	49.5073	61.754	53.6073	48.2783	44.4858	39.3838	10.6959	55.1953	58.3142	56.6781	42.4493	-3.7584	32.3939	45.9506	46.6156	34.3485
2	231826376	232394873	0.6	CN_836744	CN_841088	274	5	0	7	220.59	-2221.31	-362.567	0	144.135	213.279	204.926	220.59	203.392	169.357	162.03	146.609	18.5077	140.156	188.415	189.929	134.689	-63.8571	54.2786	114.043	125.891	79.2094
21	39813561	40461980	0.6	SNP_A-2019433	CN_887131	647	4	0	6	344.988	-5506.63	-1004.57	0	215	236.922	344.988	130.024	298.998	-99.3371	72.1818	130.686	-285.297	-122.393	-69.8963	-152.161	-339.427	-722.461	-514.704	-438.055	-466.251	-614.2
20	8056714	8668452	0.6	SNP_A-2007304	CN_879814	499	4	0	6	180.314	-3954.73	-693.506	0	131.363	134.197	180.314	30.916	121.486	-175.646	-65.2904	-38.079	-186.453	-91.7006	-89.8149	-171.982	-338.391	-500.287	-376.824	-351.057	-401.807	-539.787
20	36676650	37318988	0.6	CN_894452	CN_898752	389	4	0	6	208.044	-3366.48	-560.491	0	142.871	188.324	208.044	159.04	188.2	30.8737	71.9158	83.0553	-73.4346	54.8958	112.042	71.1512	-39.233	-202.583	-62.2811	-6.1464	-19.5393	-116.178
17	24363331	24957358	0.6	CN_143347	CN_751920	290	4	0	6	158.488	-2169.26	-422.583	0	94.8283	118.463	158.488	94.1447	147.496	10.1428	68.6997	89.7536	-98.8695	-11.8674	32.0449	22.0899	-52.6435	-216.045	-117.601	-73.3322	-67.7138	-128.49
17	52863795	53416691	0.6	CN_732908	CN_735173	412	4	0	6	237.528	-3501.75	-647.81	0	131.185	151.51	237.528	111.394	214.627	-26.3168	87.1844	134.133	-198.857	-89.8219	-38.6397	-80.2321	-179.989	-453.953	-317.521	-260.132	-267.239	-345.563
17	66043187	66612869	0.6	CN_737689	CN_742015	481	4	0	6	245.706	-3742.53	-660.896	0	167.866	227.035	245.706	162.006	223.975	5.745	80.1832	98.8664	-120.838	7.4568	60.4488	-0.426	-135.011	-398.308	-243.16	-183.337	-201.208	-310.034
13	33268805	33849448	0.6	SNP_A-2045192	SNP_A-8503017	437	4	0	6	96.1206	-3617.24	-601.136	0	86.3777	52.0776	96.1206	-81.7057	12.8206	-284.003	-178.489	-163.239	-193.728	-134.166	-177.39	-277.234	-448.337	-492.124	-411.851	-417.706	-491.301	-636.721
7	54135072	54712571	0.6	SNP_A-1832403	SNP_A-8669705	454	4	0	6	194.645	-3395.7	-646.905	0	114.249	125.24	194.645	22.7768	146.232	-133.478	-11.131	32.8453	-207.312	-116.85	-106.201	-164.061	-292.12	-494.442	-372.113	-336.168	-369.138	-475.66
6	58248259	58882675	0.6	CN_1186616	SNP_A-4246639	255	4	0	6	108.918	-1840.05	-326.234	0	80.709	107.51	108.918	55.571	91.6622	-28.8534	13.9805	20.3729	-60.676	-3.0544	9.9968	-17.0941	-88.964	-177.892	-106.419	-83.1735	-98.5616	-159.754
6	68959522	69533035	0.6	CN_1221995	CN_1188973	349	4	0	6	84.2257	-2560.52	-457.209	0	54.5075	38.2608	84.2257	-55.5411	28.7285	-192.003	-104.06	-77.7655	-170.727	-133.348	-140.587	-213.415	-327.025	-421.269	-358.425	-353.175	-394.036	-488.711
6	124241527	124850838	0.6	SNP_A-4202377	SNP_A-8687540	493	4	0	6	171.503	-3710.65	-698.575	0	114.139	104.86	171.503	-28.7636	105.375	-231.076	-85.3276	-47.3216	-253.548	-182.984	-195.779	-276.86	-438.393	-624.91	-516.529	-497.856	-550.252	-684.121
6	135174479	135786709	0.6	CN_1181056	SNP_A-2184199	470	4	0	6	113.697	-3433.54	-602.07	0	88.2192	74.6792	113.697	-53.9559	23.9748	-245.202	-168.329	-143.433	-142.728	-65.8467	-86.4604	-179.501	-352.663	-372.373	-275.269	-271.567	-340.855	-493.253
5	5100737	5651454	0.6	CN_1146031	SNP_A-2105573	554	4	0	6	273.76	-4713.87	-862.45	0	174.903	199.01	273.76	98.2985	222.894	-103.901	26.2321	65.9586	-234.14	-93.5051	-60.7314	-135.173	-305.771	-606.3	-432.721	-375.27	-409.558	-546.027
5	38199545	38831091	0.6	CN_1128014	SNP_A-8612328	500	4	0	6	212.982	-4092.27	-704.376	0	139.2	162.888	212.982	84.9173	163.738	-86.9221	-0.8172	24.6762	-168.059	-48.7161	-13.5497	-86.5583	-235.775	-454.537	-310.578	-264.669	-296.374	-417.876
5	126574039	127184459	0.6	CN_1110760	CN_1113027	378	4	0	6	115.297	-2908.45	-528.206	0	81.1225	66.9532	115.297	-33.3127	54.5055	-188.976	-98.3149	-71.8019	-161.387	-93.3427	-102.427	-183.356	-317.051	-401.265	-315.029	-306.211	-356.978	-470.339
5	150893331	151484720	0.6	CN_1102463	SNP_A-2252934	454	4	0	6	116.951	-3773.06	-625.908	0	84.1146	64.4187	116.951	-47.36	38.9958	-232.925	-145.815	-120.26	-181.139	-109.258	-125.408	-216.132	-375.108	-485.408	-374.749	-356.864	-409.8	-541.32
5	154808229	155409498	0.6	CN_1087292	CN_1091697	472	4	0	6	176.23	-3819.01	-585.928	0	141.492	160.099	176.23	89.4444	125.295	-80.6544	-37.2942	-29.6626	-64.1498	46.1493	64.2533	-16.2566	-177.278	-273.969	-142.83	-110.679	-157.901	-297.306
2	156558615	157110720	0.6	CN_802273	CN_804502	291	4	0	6	70.0004	-2122.73	-372.895	0	60.4892	39.0952	70.0004	-40.7798	19.424	-162.888	-101.327	-80.1677	-115.025	-82.3829	-98.6873	-154.45	-258.517	-298.516	-243.132	-240.631	-280.461	-369.824
21	20915473	21545328	0.6	CN_895215	SNP_A-8578856	509	4	0	5	210.054	-4051.05	-565.912	0	163.537	210.054	191.663	154.814	132.843	-11.1387	-8.5526	-41.4607	2.9852	115.423	122.249	48.6038	-121.013	-204.475	-80.6411	-58.0102	-115.28	-266.106
14	62333710	62954291	0.6	CN_692992	CN_695231	436	4	0	5	169.904	-3794.59	-496.256	0	139.75	169.904	155.057	106.236	73.1866	-57.3995	-76.8146	-100.086	34.0122	141.734	143.768	64.348	-106.388	-78.3206	35.7806	48.3452	-18.7112	-175.46
12	21958698	22578611	0.6	CN_617620	CN_624040	474	4	0	5	254.973	-3722.93	-546.402	0	181.899	254.973	222.08	228.272	179.472	90.6663	62.4228	26.7835	55.8423	199.669	233.965	185.183	39.0752	-59.1051	87.7714	131.748	94.5632	-38.3044
12	22863046	23509707	0.6	SNP_A-2031032	CN_593845	431	4	0	5	172.398	-3475.49	-498.551	0	144.576	172.398	162.818	112.852	103.114	-38.1519	-25.5853	-53.0954	-2.6571	89.2729	89.5938	20.3441	-128.338	-188.48	-83.0299	-67.2908	-120.203	-251.198
12	42647886	43219689	0.6	CN_626654	SNP_A-8555550	334	4	0	5	146.401	-2795.24	-360.503	0	117.183	146.401	134.702	103.18	76.5339	-16.538	-30.6132	-52.379	34.5319	122.343	131.53	78.5224	-45.7687	-17.2559	73.6406	88.8881	42.1977	-75.5583
7	84111396	84697323	0.6	CN_1250223	CN_1252565	346	4	0	5	181.562	-2729.54	-381.101	0	133.763	181.562	160.698	155.093	121.653	49.3672	31.3641	4.6968	40.1234	136.516	153.447	110.359	-1.0006	-61.1908	40.8253	67.353	34.9744	-64.8139
7	124715148	125336764	0.6	CN_1190298	CN_1194667	422	4	0	5	214.129	-3282.55	-446.274	0	159.054	214.129	177.944	180.279	136.696	53.5887	34.4305	-9.523	48.4828	156.482	174.176	122.279	-11.5625	-77.9992	37.3737	64.7919	22.6631	-100.587
7	151398408	152024273	0.6	SNP_A-8448309	CN_1212817	271	4	0	5	165.285	-2087.18	-327.822	0	112.36	165.285	163.102	163.64	140.709	101.096	83.9956	67.6671	24.5338	123.494	160.698	148.306	79.3162	-18.2604	80.6995	119.734	110.456	45.5258
6	50209699	50848851	0.6	CN_1173628	CN_1171646	361	4	0	5	177.964	-2715.83	-395.248	0	127.772	177.964	158.556	156.061	116.366	56.3562	29.8941	2.0363	36.2572	137.183	156.923	115.279	5.4407	-81.0143	22.3879	50.5164	20.6711	-76.5277
6	82822555	83425253	0.6	SNP_A-1885153	SNP_A-8382969	323	4	0	5	164.683	-2653.08	-384.534	0	117.715	164.683	158.408	147.085	119.433	57.3131	39.5693	19.2384	27.8883	129.351	156.048	125.009	27.8378	-25.8745	77.101	106.976	80.3992	-11.3547
6	128196113	128825383	0.6	SNP_A-8605166	SNP_A-1987582	393	4	0	5	132.683	-3022.32	-380.861	0	116.519	132.683	112.061	74.1681	40.3474	-70.0351	-87.3742	-112.117	43.9446	116.39	104.293	28.7393	-120.719	-81.2699	3.9106	6.7073	-54.7017	-190.448
6	137027854	137658091	0.6	CN_1159056	CN_1163444	438	4	0	5	176.784	-3801.31	-514.96	0	142.709	176.784	172.83	120.483	97.877	-34.6742	-42.7244	-64.2656	29.0594	139.68	144.666	71.6532	-89.2119	-83.26	36.2293	54.8755	-4.685	-152.541
6	156187026	156753235	0.6	SNP_A-2070649	SNP_A-8350942	459	4	0	5	214.543	-3791.82	-500.821	0	163.121	214.543	177.131	158.322	108.133	-4.5721	-28.1985	-67.3752	51.0696	158.633	159.149	80.1932	-89.4855	-160.309	-33.6297	-9.1105	-64.638	-210.772
5	19581078	20189426	0.6	SNP_A-4210851	CN_1134273	326	4	0	5	162.65	-2482.42	-353.332	0	116.861	162.65	138.761	141.485	100.229	45.4782	19.573	-14.0853	44.279	133.157	148.702	109.744	6.5674	-38.9807	50.8293	72.0681	39.4657	-56.1474
5	38834046	39470106	0.6	CN_1132452	SNP_A-2312405	426	4	0	5	229.594	-3487.44	-482.16	0	165.14	229.594	197.487	206.234	154.242	86.936	50.1991	12.1204	54.3377	178.164	202.775	154.252	21.6409	-101.359	27.4745	63.8297	28.9149	-87.5151
5	59881603	60485583	0.6	CN_1128316	CN_1130609	290	4	0	5	144.02	-2223.93	-305.139	0	104.397	144.02	129.072	124.54	90.6441	37.1438	16.9685	-7.4604	38.2188	118.631	135.182	101.875	10.6557	-13.5631	66.7905	85.862	56.6586	-28.9614
5	127188890	127787337	0.6	SNP_A-1878365	CN_1117370	369	4	0	5	149.251	-2881.12	-426.123	0	123.568	149.251	144.71	99.6824	89.2372	-29.4915	-22.8109	-46.9743	-4.9304	78.7364	82.1567	25.2044	-103.184	-156.75	-60.874	-42.6351	-85.7791	-199.899
2	33511489	34081456	0.6	SNP_A-4261823	SNP_A-8545511	471	4	0	5	259.584	-4065.05	-568.904	0	189.559	259.584	235.358	227.824	197.175	89.2115	77.9101	43.1442	24.1852	163.942	194.322	142.545	-1.9168	-173.877	-23.8768	23.2116	-9.5031	-132.964
2	57743812	58347045	0.6	SNP_A-8574901	SNP_A-8419982	365	4	0	5	124.304	-3039.75	-363.397	0	107.339	124.304	95.7261	65.0721	22.3722	-77.5221	-96.7832	-131.312	48.9299	113.767	97.1657	19.7026	-127.397	-43.9191	26.8178	19.1672	-48.8936	-185.687
2	102632955	103275934	0.6	CN_788048	CN_792391	383	4	0	5	157.548	-2935.06	-450.531	0	126.425	157.548	152.172	107.712	104.97	-25.4704	-17.6804	-28.4135	-5.8565	103.857	108.965	50.5699	-80.9768	-142.361	-33.0623	-7.1748	-47.9637	-164.292
2	108310807	108949143	0.6	SNP_A-8419405	SNP_A-8661017	295	4	0	5	138.567	-2305.64	-320.705	0	101.307	138.567	135.352	113.338	91.8556	20.7672	8.5297	-10.3504	25.3611	107.538	124.983	89.6863	-6.9113	-29.9269	54.4329	75.3502	44.5837	-46.4466
2	122938455	123519551	0.6	SNP_A-8557387	SNP_A-8598022	444	4	0	5	230.961	-3817.87	-506.037	0	175.85	230.961	185.691	182.153	124.319	21.4326	-7.8709	-53.437	76.2526	197.368	204.882	129.094	-39.855	-62.8768	64.6425	86.3421	26.4089	-125.264
2	155546227	156174958	0.6	CN_830478	CN_832785	341	4	0	5	121.333	-2523.57	-361.517	0	111.077	121.333	106.962	75.1707	45.8756	-47.2644	-65.1592	-85.1038	34.8678	111.575	111.083	52.3298	-72.9391	-28.7044	50.839	55.6419	3.1044	-115.077
2	201046297	201604889	0.6	SNP_A-1840515	CN_814143	349	4	0	5	171.977	-3045.31	-392.963	0	130.447	171.977	145.299	134.104	91.9746	10.9824	-13.5619	-40.6435	50.9912	141.926	149.229	93.4467	-34.4312	-51.3017	48.5932	67.9912	24.8983	-89.6176
19	6172887	6805446	0.6	SNP_A-2146828	SNP_A-8610240	321	3	0	4	82.3569	-2424.1	-349.632	0	82.3569	72.8616	65.187	6.2713	21.0939	-110.959	-94.9816	-105.775	-30.6686	7.5292	-8.4129	-69.5461	-186.953	-199.554	-132.611	-126.88	-170.276	-270.829
19	19147077	19739814	0.6	SNP_A-1874146	SNP_A-1892918	267	2	0	3	0	-1985.74	-255.916	0	-2.8412	-104.428	-62.932	-215.73	-168.077	-359.084	-315.573	-298.334	-92.9338	-117.94	-188.996	-283.155	-411.625	-213.809	-220.421	-270.461	-352.335	-469.686
18	12228863	12780978	0.6	CN_736009	CN_738113	274	2	0	3	0	-1948.72	-257.719	0	-32.9639	-132.873	-91.1447	-255.984	-199.846	-410.221	-356.959	-339.828	-112.846	-178.869	-257.982	-361.019	-494.226	-320.74	-336.941	-393.485	-478.693	-594.589
18	27561040	28129192	0.6	CN_757515	CN_753646	378	2	0	3	0	-2639.47	-260.667	0	-45.8452	-163.046	-138.239	-321.034	-282.797	-527.061	-485.611	-477.99	-70.2287	-155.326	-266.46	-412.942	-603.679	-298.124	-329.522	-414.188	-538.493	-708.812
18	33156123	33795354	0.6	SNP_A-1858790	CN_733611	457	2	0	3	0	-3362.71	-363.1	0	-101.4	-300.29	-214.681	-533.465	-412.049	-806.142	-686.272	-651.087	-242.804	-393.289	-554.18	-742.935	-972.845	-655.149	-715.033	-825.975	-974.54	-1167.88
18	66032043	66629311	0.6	CN_780028	SNP_A-8462728	391	2	0	3	0	-2707.4	-228.141	0	-57.7837	-211.299	-190.01	-402.873	-336.517	-634.294	-552.742	-556.582	-117.714	-254.303	-397.091	-563.059	-764.489	-464.563	-527.205	-629.752	-762.833	-933.748
16	10877977	11426288	0.5	SNP_A-2119701	CN_704235	444	5	2	20	470.283	-4467.23	-624.304	0	242.594	388.392	351.93	443.966	419.344	384.615	347.294	328.834	78.1572	313.974	435.623	467.638	393.865	80.4409	309.649	431.902	470.283	408.213
17	23887160	24357410	0.5	CN_745423	CN_747612	182	5	1	15	184.251	-1418.8	-257.743	0	99.536	160.835	174.524	180.204	174.916	158.293	152.367	149.529	12.7399	115.261	171.698	184.251	158.585	8.4798	109.353	165.746	181.215	156.251
7	97413475	97956113	0.5	CN_1259523	CN_1225927	259	5	1	15	195.372	-2155.48	-335.335	0	121.019	181.135	182.998	192.249	182.219	141.34	126.306	115.69	31.9829	144.982	194.062	195.372	140.186	16.7554	127.34	178.344	182.855	132.151
20	53101870	53610888	0.5	CN_888278	CN_890494	395	4	1	14	257.416	-3422.88	-466.182	0	171.936	247.255	208.293	231.894	169.035	114.147	68.2681	33.7565	86.2206	223.89	257.416	212.743	79.2254	-2.9269	135.397	176.705	142.39	21.8101
12	27039198	27580474	0.5	CN_615509	SNP_A-8367638	378	4	1	14	215.683	-2886.87	-432.358	0	151.18	213.555	187.52	194.636	147.975	85.418	53.1141	24.4805	65.1968	188.657	215.683	172.903	51.5148	-38.351	83.4	119.561	88.8805	-18.5564
7	26628368	27159459	0.5	CN_1242282	CN_345119	282	4	1	14	149.892	-2347.2	-323.115	0	99.3899	134.056	132.733	107.076	84.0459	16.2721	-4.8676	-15.0006	44.6997	133.459	149.892	111.639	11.9818	16.5019	103.065	122.46	88.9658	-4.9025
7	107263570	107782759	0.5	SNP_A-2133729	SNP_A-8410366	412	4	1	14	219.113	-3387.82	-449.573	0	151.587	215.549	165.148	172.699	119.257	43.7514	3.8517	-26.1274	82.5437	202.09	219.113	160.37	16.6319	-17.2497	104.238	131.453	85.5209	-44.2854
6	2959525	3440654	0.5	CN_1171131	CN_1182100	356	4	1	14	230.421	-3432.6	-432.334	0	155.09	222.961	187.607	203.202	145.426	94.1842	49.4366	16.8664	76.7203	202.34	230.421	186.907	63.1299	14.2254	137.64	172.515	138.345	25.6625
6	90201825	90693660	0.5	SNP_A-2024839	SNP_A-8468523	276	4	1	14	148.669	-2432.67	-319.307	0	102.113	141.779	142.297	118.613	100.009	33.881	17.7092	6.6342	33.2142	124.843	148.669	118.593	27.8898	15.8797	107.736	134.837	108.439	22.1883
6	138452208	138967895	0.5	CN_1167876	SNP_A-8562648	370	4	1	14	188.427	-3286.13	-441.196	0	135.23	178.51	167.997	141.509	105.565	16.9701	-12.6694	-30.3005	56.1999	171.905	188.427	132.452	-4.2097	-3.5559	110.833	133.898	86.0869	-40.9003
6	144819069	145357979	0.5	CN_1168035	CN_316767	375	4	1	14	177.243	-3176.41	-401.437	0	132.166	175.743	140.257	134.907	80.061	4.8965	-33.7118	-69.5329	71.2634	171.403	177.243	113.728	-27.7721	-13.335	85.6866	99.4836	46.3926	-83.5095
5	112574241	113109344	0.5	SNP_A-8666310	CN_1103908	362	4	1	14	193.272	-3153.38	-382.489	0	133.974	182.874	149.013	150.66	94.9756	27.9545	-11.279	-43.4748	87.3117	187.794	193.272	130.815	-6.8423	-8.8472	92.6065	108.811	58.9435	-64.8325
5	126114411	126568478	0.5	CN_1108537	CN_1110758	229	4	1	14	100.338	-1784.89	-230.473	0	73.0055	94.2963	85.7427	66.7092	37.4924	-9.1622	-33.6308	-48.1152	39.7976	95.8375	100.338	64.9963	-15.9218	9.3508	66.8334	74.1537	42.449	-34.1312
2	8759860	9270706	0.5	CN_856196	SNP_A-1962055	294	4	1	14	158.345	-2479.05	-354.717	0	111.204	150.523	155.579	128.742	108.792	35.1743	18.5229	9.4993	37.2271	134.708	158.345	124.361	23.7645	-2.6361	95.7933	124.231	96.5854	3.0658
2	26077051	26585572	0.5	SNP_A-8655324	CN_836895	261	4	1	14	195.124	-2209.95	-351.216	0	125.769	186.778	182.51	189.34	162.14	124.728	105.179	88.7752	40.349	153.932	195.124	183.226	111.016	1.7086	112.285	156.984	150.324	84.4985
2	28536246	29084925	0.5	CN_845863	CN_848151	332	4	1	14	210.333	-3043.57	-417.048	0	140.979	200.575	195.43	190.115	162.766	98.5929	77.3557	61.0466	45.5707	170.296	210.333	186.327	86.842	13.2452	139.076	185.854	168.473	76.1523
2	80177690	80659364	0.5	CN_849323	CN_851608	376	4	1	14	192.607	-3287.62	-408.246	0	134.544	185.303	154.176	150.516	105.39	25.1913	-11.7209	-43.4585	70.6629	178.452	192.607	135.167	-2.075	-3.8913	102.76	123.249	75.6804	-50.2341
2	197040829	197545139	0.5	CN_820640	CN_824892	234	4	1	14	96.9818	-1791.08	-240.831	0	68.4957	91.3229	91.334	57.2515	36.9423	-25.3402	-41.6339	-50.4189	33.4538	93.0712	96.9818	57.4285	-31.0944	4.2391	62.5499	69.1532	34.0411	-49.4017
2	241570855	242077583	0.5	SNP_A-8470186	SNP_A-2068370	283	4	1	14	221.066	-2651.7	-372.183	0	131.935	205.594	197.982	211.539	190.231	138.224	119.253	107.604	42.6945	168.493	221.066	215.102	143.32	40.0048	161.532	213.814	211.122	144.055
17	526	484693	0.5	CN_758857	CN_739454	257	3	1	13	63.8704	-2028.43	-206.094	0	52.9028	43.1697	6.1854	-18.9232	-47.2333	-132.151	-145.564	-167.239	54.7806	63.8704	27.3165	-46.8154	-164.669	-32.0269	-6.6664	-32.6943	-98.0119	-207.456
15	59685093	60186856	0.5	SNP_A-2107807	SNP_A-1888026	354	3	1	13	113.901	-2847.01	-330.415	0	103.432	75.0091	33.6877	-2.058	-40.8973	-156.239	-181.283	-203.33	65.6966	113.901	77.6871	-18.9548	-181.625	-41.1497	14.1038	-8.8884	-91.5237	-240.228
12	93905777	94422128	0.5	SNP_A-8531632	SNP_A-8472966	362	3	1	13	120.441	-2846.64	-332.034	0	103.853	80.7868	24.6197	-1.0718	-52.313	-163.079	-196.002	-225.543	70.5139	120.441	81.9923	-18.3044	-187.678	-7.4673	43.9122	14.8858	-75.6174	-234.877
10	43667069	44143142	0.5	SNP_A-2220174	SNP_A-8288521	373	3	1	13	150.057	-3317.58	-318.566	0	107.619	82.6818	9.8578	-7.4436	-80.5437	-189.12	-238.899	-275.524	111.697	150.057	94.2932	-26.8296	-218.86	15.9615	62.6063	21.8627	-84.5874	-262.446
10	127378682	127841967	0.5	CN_516825	SNP_A-4206658	364	3	1	13	128.836	-3016.66	-307.505	0	101.968	70.4757	11.9607	-19.2269	-73.8363	-186.936	-226.779	-257.788	90.801	128.836	78.2782	-34.3958	-214.762	-16.9042	30.0815	-4.7529	-101.752	-267.118
10	134832113	135356694	0.5	SNP_A-2259588	CN_490780	233	3	1	13	106.443	-2150.75	-263.931	0	84.5349	92.9261	72.4192	55.5222	38.9142	-32.2282	-50.6521	-62.5938	46.6472	106.443	104.271	57.7027	-37.7788	17.7519	77.2573	79.8513	39.486	-49.4477
9	110567834	111018307	0.5	SNP_A-8703548	SNP_A-1864245	371	3	1	13	142.555	-3277.93	-346.94	0	123.475	107.513	30.1157	26.5577	-43.5498	-143.55	-185.72	-226.603	96.9339	142.555	93.7268	-17.5442	-197.072	-34.8984	21.3486	-9.1312	-103.02	-265.204
4	60873054	61379756	0.5	SNP_A-4237853	CN_1069705	343	3	1	13	81.6421	-2634.5	-223.743	0	64.3023	21.9265	-36.0959	-61.6538	-122.075	-214.85	-258.139	-292.552	76.9739	81.6421	19.5321	-90.4449	-255.1	-18.3541	-8.1457	-60.608	-160.53	-314.1
4	104766938	105222388	0.5	SNP_A-2138313	CN_1016419	300	3	1	13	60.6942	-2155.71	-220.251	0	49.2642	5.5568	-31.4913	-68.6724	-104.026	-201.434	-224.726	-246.082	46.9449	60.6942	13.1355	-76.9416	-217.113	-18.279	-0.9575	-39.5716	-121.499	-253.516
3	79985380	80529709	0.5	CN_1038222	CN_1042580	316	3	1	13	51.0907	-2297.25	-228.693	0	49.3696	-4.2029	-41.8653	-93.3843	-125.82	-242.584	-257.634	-282.277	45.8754	51.0907	-9.8233	-116.192	-272.666	-42.9953	-36.4652	-88.6106	-184.901	-331.11
3	129103077	129602564	0.5	CN_1001973	SNP_A-8591923	319	3	1	13	85.5615	-2596.99	-295.387	0	82.639	40.9831	0.1845	-45.0903	-83.1851	-199.047	-225.594	-247.306	54.8121	85.5615	38.6535	-62.9704	-223.582	-16.5208	21.2759	-15.7533	-107.784	-258.732
2	81514814	82050491	0.5	CN_856070	CN_860500	375	3	1	13	118.507	-3008.89	-393.765	0	101.62	117.519	105.524	59.2725	26.7344	-81.1646	-101.908	-125.644	38.4749	118.507	111.302	37.1678	-110.667	-23.2032	56.9233	53.6842	-14.2432	-155.28
2	213746547	214229887	0.5	SNP_A-1885487	SNP_A-8495547	245	3	1	13	69.1857	-1804.21	-204.996	0	48.812	58.9929	29.4044	7.7417	-29.0981	-92.3046	-115.942	-135.435	39.9402	69.1857	46.986	-13.4468	-116.367	-28.6229	3.1794	-12.1406	-64.0493	-158.319
18	19403580	19907797	0.5	CN_746579	CN_742648	288	2	1	12	33.7924	-2110.32	-125.087	0	-51.2434	-121.461	-158.113	-232.95	-267.536	-389.245	-413.102	-432.973	33.7924	-19.5222	-117.799	-246.285	-410.62	-48.6465	-95.8009	-183.009	-300.712	-454.761
18	44793517	45276123	0.5	CN_792682	SNP_A-4225787	230	2	1	12	0.7257	-1449.71	-71.7496	0	-57.5892	-123.4	-149.4	-220.114	-238.355	-346.781	-354.395	-367.894	0.7257	-63.0476	-149.008	-251.874	-377.822	-103.169	-148.764	-219.965	-311.038	-426.664
18	52403624	52903977	0.5	SNP_A-8625001	SNP_A-8583185	309	2	1	12	8.4149	-2163.13	-47.6443	0	-76.0557	-168.604	-213.368	-300.214	-326.804	-470.283	-473.42	-501.598	8.4149	-92.4638	-216.298	-357.61	-525.37	-131.762	-217.205	-324.789	-451.157	-604.535
17	18399997	18863470	0.5	CN_751787	CN_753946	179	2	1	12	22.0137	-1172.29	-65.1776	0	-3.4458	-38.4713	-51.4395	-104.617	-120.052	-200.148	-207.472	-217.23	22.0137	-2.0265	-51.8884	-122.36	-217.359	-37.3044	-52.1705	-93.723	-156.37	-244.187
4	90614335	91086314	0.5	SNP_A-8316496	SNP_A-2190194	293	2	1	12	66.8676	-2163.45	-135.379	0	48.4486	-8.0753	-80.9884	-103.597	-159.851	-256.402	-282.134	-324.558	66.8676	32.952	-47.9794	-162.052	-316.028	-87.0131	-102.699	-163.991	-260.155	-396.854
4	102300380	102830780	0.5	SNP_A-1829230	SNP_A-8482034	336	2	1	12	59.9921	-2565.52	-198.18	0	47.004	-17.3317	-76.8449	-130.135	-176.838	-305.111	-326.586	-362.059	59.9921	37.5444	-46.8106	-175.207	-352.942	-71.1742	-79.7794	-147.898	-260.844	-423.976
4	123896783	124362081	0.5	CN_1034323	SNP_A-8503888	243	2	1	12	51.2368	-1804.53	-156.478	0	46.3114	1.7374	-42.7641	-72.9591	-111.484	-193.253	-216.472	-238.343	51.2368	43.5626	-13.1766	-100.785	-225.235	-41.1356	-41.5701	-86.2648	-163.507	-277.38
4	152677214	153212191	0.5	CN_1048195	SNP_A-2105183	415	2	1	12	76.1498	-3665.64	-309.542	0	42.2407	-45.4367	-86.9664	-188.832	-230.572	-411.826	-442.238	-460.554	76.1498	70.1193	-31.2386	-196.665	-430.447	2.0204	3.2705	-83.8284	-235.448	-456.07
3	174180170	174703684	0.5	CN_981212	CN_983433	334	2	1	12	37.6572	-2463.69	-209.981	0	33.4235	-37.5651	-83.9339	-147.454	-188.344	-317.36	-338.878	-369.58	37.6572	15.3499	-66.4707	-190.929	-364.631	-91.718	-101.338	-168.887	-279.763	-439.659
3	181027564	181525864	0.5	SNP_A-1975478	SNP_A-8345388	309	2	1	12	76.5399	-2390.37	-176.441	0	55.6793	-1.4975	-60.3554	-96.3854	-147.89	-254.833	-282.58	-316.577	76.5399	59.892	-15.8	-132.428	-295.162	-39.353	-43.526	-103.994	-206.124	-354.877
1	112510576	113025154	0.5	CN_442325	CN_443700	367	2	1	12	73.3041	-2666.71	-61.7868	0	-10.3137	-106.542	-172.004	-263.051	-307.084	-469.378	-484.974	-519.347	73.3041	-24.0234	-162.162	-330.818	-538.29	-138.894	-202.315	-311.352	-454.391	-638.091
17	39517706	39987542	0.5	CN_761007	CN_765263	189	5	0	8	122.591	-1363.67	-284.139	0	69.564	92.4196	119.86	96.2212	122.591	41.1129	79.4228	94.4346	-65.0313	-0.2767	49.1564	41.7584	-3.2253	-141.313	-70.2975	-35.181	-28.5962	-55.0468
16	12854981	13306213	0.5	CN_710838	SNP_A-8534246	337	5	0	8	303.484	-2748.72	-496.247	0	177.924	244.756	250.542	261.021	303.484	177.014	260.359	245.803	-101.929	8.7863	64.8655	88.0766	29.2416	-347.706	-216.884	-142.582	-111.013	-139.262
14	105807285	106356482	0.5	CN_650945	SNP_A-2127677	345	5	0	8	233.532	-2510.7	-440.582	0	141.58	210.471	214.115	224.91	233.532	180.429	192.577	191.912	-15.5128	118.245	183.526	195.6	153.244	-62.316	72.4557	140.273	155.858	118.738
6	168359532	168898295	0.5	CN_1161955	SNP_A-8560108	417	5	0	7	357.98	-3708.64	-577.89	0	219.92	331.361	321.994	357.98	340.436	285.06	279.655	251.971	12.9759	200.994	290.533	301.182	222.185	-101.001	90.6251	188.233	209.035	141.492
21	24802699	25322083	0.5	CN_884467	SNP_A-8340141	409	4	0	6	93.7083	-3079.28	-543.558	0	73.395	17.5544	93.7083	-87.7037	17.3485	-255.114	-155.061	-120.352	-194.349	-141.114	-172.97	-253.172	-395.633	-475.086	-397.639	-394.374	-450.152	-570.102
14	60452500	60959892	0.5	SNP_A-8305791	CN_111434	305	4	0	6	111.777	-2442.95	-427.697	0	75.8018	82.3466	111.777	7.088	69.5585	-109.647	-45.9777	-26.2933	-115.423	-51.6429	-46.3715	-105.556	-207.471	-279.703	-206.887	-193.698	-229.956	-319.274
12	26531439	27028215	0.5	CN_611252	CN_615507	332	4	0	6	109.339	-2595.74	-487.322	0	77.4158	50.6252	109.339	-33.3938	58.4939	-167.463	-72.423	-43.2397	-173.197	-113.284	-119.806	-185.945	-294.812	-407.121	-333.572	-321.062	-355.966	-445.45
12	44389605	44888140	0.5	CN_602869	SNP_A-8327221	282	4	0	6	57.8657	-2038.02	-367.276	0	46.3632	15.3747	57.8657	-68.0299	1.1718	-192.202	-124.69	-101.268	-124.481	-83.7352	-108.617	-182.437	-286.526	-312.617	-260.521	-265.799	-312.425	-400.285
7	148319763	148804685	0.5	CN_1193026	SNP_A-1873176	251	4	0	6	137.912	-2063.87	-425.827	0	72.2638	83.8508	137.912	44.951	112.184	-53.4607	18.9655	52.3119	-134.882	-63.5935	-30.8044	-61.8778	-136.003	-279.992	-194.119	-160.505	-168.493	-226.998
6	12207127	12686832	0.5	SNP_A-8523818	CN_1169798	394	4	0	6	124	-2914.89	-573.369	0	64.2687	39.6756	124	-71.0421	48.5926	-235.225	-119.96	-62.8362	-222.41	-165.68	-171.179	-248.88	-379.188	-545.63	-452.539	-431.174	-472.65	-573.715
6	16352364	16809313	0.5	SNP_A-8377156	SNP_A-1946034	415	4	0	6	132.078	-3451.14	-609.867	0	91.1907	85.0532	132.078	-31.0103	59.7212	-204.622	-115.553	-87.7557	-178.683	-100.775	-110.421	-196.634	-348.73	-437.708	-341.767	-329.761	-386.442	-516.432
6	66465196	66948361	0.5	SNP_A-8594815	CN_1208755	316	4	0	6	55.2254	-2301.44	-382.505	0	49.7568	40.2237	55.2254	-39.0717	0.1242	-163.014	-120.34	-110.331	-101.285	-66.9674	-84.9683	-146.595	-258.253	-308.081	-256.309	-256.778	-301.114	-394.969
6	69732241	70280028	0.5	CN_1189045	SNP_A-8499749	335	4	0	6	62.2428	-2339.62	-452.305	0	44.8699	9.2136	62.2428	-113.565	-5.5264	-261.759	-154.315	-120.879	-182.064	-162.721	-200.555	-274.31	-395.249	-440.199	-392.67	-402.49	-455.912	-558.422
6	77594206	78143404	0.5	CN_1198042	SNP_A-2273077	330	4	0	6	108.369	-2417.04	-410.807	0	90.1731	105.207	108.369	32.4491	73.0468	-89.8723	-40.9327	-37.4185	-76.0273	-12.1914	-8.6756	-69.7509	-182.239	-261.91	-184.67	-170.215	-206.609	-300.223
6	83427171	83966079	0.5	SNP_A-8669903	AFFX-SNP_9761702	334	4	0	6	140.747	-2552.76	-462.804	0	95.3767	116.39	140.747	43.3227	112.663	-75.0418	0.0925	21.2443	-122.338	-53.399	-36.8276	-89.9004	-189.729	-331.377	-244.905	-220.35	-245.338	-327.679
6	144266005	144811300	0.5	SNP_A-8568119	CN_1168033	345	4	0	6	105.597	-2809.85	-464.464	0	85.8946	87.4716	105.597	-9.3851	54.5048	-150.959	-83.3369	-69.2959	-119.461	-52.3174	-54.5462	-125.484	-248.029	-310.479	-226.748	-212.769	-254.124	-358.459
5	156330613	156875253	0.5	CN_1098225	SNP_A-2181272	385	4	0	6	172.736	-3221.98	-549.217	0	129.047	152.368	172.736	83.0251	138.182	-61.0669	5.395	15.8246	-114.169	-20.824	3.9986	-54.6416	-178.721	-333.067	-218.836	-184.728	-213.661	-315.488
2	34092473	34614711	0.5	SNP_A-8573287	CN_843777	444	4	0	6	160.213	-3468.02	-639.208	0	112.222	107.068	160.213	-7.7362	106.104	-188.286	-62.1133	-35.8443	-218.601	-149.343	-153.359	-225.641	-367.842	-541.452	-434.738	-413.276	-458.375	-576.35
2	39721854	40205294	0.5	CN_837239	SNP_A-2215523	375	4	0	6	124.388	-3044.4	-518.529	0	96.1035	95.6078	124.388	1.8909	73.439	-144.799	-69.5533	-50.6228	-135.737	-66.652	-65.9394	-145.754	-271.001	-391.437	-302.169	-284.821	-327.425	-429.525
2	103280853	103830016	0.5	CN_792392	CN_796700	311	4	0	6	103.843	-2166.3	-411.716	0	71.4285	80.8314	103.843	0.0471	67.0955	-114.694	-42.2974	-20.2572	-123.787	-73.56	-71.7628	-117.776	-210.37	-309.574	-239.745	-223.962	-251.102	-329.091
2	105912027	106372996	0.5	CN_805652	CN_809895	370	4	0	6	195.455	-3145.13	-529.654	0	132.695	181.324	195.455	146.906	176.239	38.7071	71.9092	83.0255	-74.5451	42.397	101.335	57.9138	-39.2386	-231.852	-98.3915	-43.8411	-53.599	-135.291
2	201616445	202098012	0.5	CN_814144	CN_816321	203	4	0	6	76.3108	-1550.11	-282.293	0	49.0023	66.5894	76.3108	16.4623	54.2865	-46.5464	-10.409	-0.3337	-82.6345	-37.5413	-27.1824	-45.9827	-98.9994	-186.376	-128.222	-107.974	-117.426	-161.463
2	218031559	218580418	0.5	SNP_A-8324702	CN_869925	384	4	0	6	194.815	-3343.93	-599.423	0	124.274	141.058	194.815	74.4076	158.833	-60.2505	22.258	52.3294	-138.679	-23.7955	3.1712	-55.4963	-173.172	-339.692	-213.953	-174.619	-203.465	-303.396
2	221027881	221505484	0.5	CN_847574	SNP_A-8596038	346	4	0	6	132.141	-2639.92	-490.316	0	85.9682	99.0521	132.141	16.6024	86.7031	-123.732	-44.5898	-18.634	-143.38	-76.5592	-74.8287	-127.074	-240.636	-358.623	-271.797	-252.501	-286.967	-382.769
21	16463941	16921456	0.5	CN_906070	CN_873373	328	4	0	5	144.721	-2603.91	-351.96	0	109.426	144.721	127.38	115.674	80.3676	16.1821	-2.5635	-30.4757	33.9927	113.389	119.231	72.177	-35.7458	-79.1856	2.6984	16.7464	-20.8289	-118.068
20	57716309	58207460	0.5	CN_879586	CN_881832	406	4	0	5	217.437	-3567.52	-553.925	0	164.084	217.437	212.845	182.157	183.604	50.3645	66.1129	48.9908	-22.2687	108.557	150.542	96.4122	-31.8849	-177.839	-37.0672	9.1988	-18.234	-130.286
11	41361015	41811423	0.5	CN_565745	CN_567934	333	4	0	5	113.244	-2386.14	-227.537	0	97.4807	113.244	24.0161	47.775	-14.5553	-91.7714	-107.371	-165.947	82.1412	97.8617	38.4914	-50.5218	-189.401	-144.944	-110.095	-134.259	-203.053	-322.363
7	88740162	89192872	0.5	CN_1241367	CN_1243627	268	4	0	5	123.524	-2058.43	-289.935	0	94.3062	123.524	120.369	96.974	76.7812	7.8651	-1.1445	-16.2244	21.6743	91.6023	101.099	64.1569	-26.9598	-70.2155	5.1444	23.1917	-4.6486	-85.7294
6	18566515	19072131	0.5	SNP_A-8360954	CN_1186312	409	4	0	5	243.441	-3507.45	-437.418	0	169.85	243.441	187.002	222.925	162.533	97.4985	51.1042	4.9265	92.1044	211.339	232.673	179.926	42.2479	-42.1514	82.0404	115.063	76.6931	-43.8927
6	70288925	70773273	0.5	SNP_A-8517171	CN_1195601	292	4	0	5	103.754	-2293.14	-291.637	0	87.848	103.754	85.1099	60.0429	29.0487	-46.5231	-56.8893	-89.2478	26.5105	78.0917	67.2928	9.2258	-101.674	-76.8862	-17.6739	-19.2803	-68.248	-169.888
6	83968438	84455426	0.5	SNP_A-2232884	CN_1202629	284	4	0	5	181.011	-2365.17	-338.71	0	125.818	181.011	161.289	170.969	132.43	88.496	59.0923	37.1606	50.2884	148.747	175.605	147.884	57.3221	-15.5654	84.7871	117.642	96.8856	14.1267
6	86797564	87259517	0.5	SNP_A-8670215	CN_1217967	270	4	0	5	141.181	-2178.28	-282.268	0	104.241	141.181	122.63	116.522	82.6753	30.5253	11.4704	-14.2285	47.2169	119.275	128.449	90.6436	-0.8826	-34.493	43.8839	62.4953	34.1127	-48.1983
6	98753633	99281029	0.5	SNP_A-8310656	CN_1213892	353	4	0	5	117.733	-2730.95	-381.965	0	101.566	117.733	111.376	66.5858	41.194	-64.2259	-80.9691	-98.475	24.2869	98.7706	94.1204	28.495	-108.493	-80.8769	0.8745	5.7719	-49.6145	-174.888
6	139811760	140314278	0.5	SNP_A-1887761	SNP_A-2125430	349	4	0	5	194.498	-2874.79	-402.272	0	142.559	194.498	176.643	173.782	150.222	75.7679	68.3048	40.3802	24.2582	124.994	150.679	117.96	15.7583	-112.383	-1.1019	38.0018	18.7598	-68.7218
6	151377457	151898935	0.5	SNP_A-8594709	CN_1172650	335	4	0	5	204.328	-2751.37	-417.779	0	143.735	204.328	202.481	193.11	187.929	104.423	109.264	93.0716	1.5563	106.15	138.93	117.013	29.4787	-136.983	-22.8148	21.6419	11.5302	-62.7691
5	31177478	31692855	0.5	CN_1127734	SNP_A-8600862	458	4	0	5	234.029	-3969.29	-542.993	0	175.872	234.029	214.251	194.264	160.802	46.1247	32.6821	3.6459	36.417	171.97	197.436	140.736	-11.5771	-108.433	35.0722	75.7137	35.2387	-99.5646
5	35394177	35888486	0.5	CN_1150130	CN_1152388	355	4	0	5	154.311	-3048.77	-351.391	0	116.852	154.311	119.151	118.372	62.2786	-0.7523	-39.8508	-73.5595	67.8681	144.003	140.924	78.354	-52.2474	-36.0555	46.8007	53.9624	2.8532	-115.109
5	39795617	40251556	0.5	CN_1136949	CN_1141333	353	4	0	5	136.918	-2953.17	-371.788	0	109.183	136.918	110.565	89.7575	46.2155	-34.8362	-62.9814	-93.8137	49.4288	125.676	119.32	52.2636	-82.8416	-54.1168	26.6084	29.4514	-27.3009	-150.887
5	84125170	84645445	0.5	CN_1142178	CN_1144434	322	4	0	5	111.044	-2535.92	-351.855	0	96.9768	111.044	98.2113	62.4907	39.9359	-53.0802	-53.4664	-80.1169	-0.0114	59.9074	53.9246	-3.126	-118.51	-124.079	-55.6695	-53.1545	-100.752	-205.171
5	88614566	89134101	0.5	SNP_A-8602536	CN_1133429	282	4	0	5	87.3047	-2052.6	-285.793	0	80.1412	87.3047	62.2155	48.1714	23.6549	-55.3509	-62.5568	-83.4898	10.056	74.8662	58.0745	5.4131	-99.3055	-80.8465	-20.2368	-18.9362	-63.3277	-159.378
5	139681314	140198906	0.5	CN_1110998	CN_1113232	229	4	1	5	127.868	-1968.01	-282.398	0	89.0006	127.868	119.627	114.062	91.049	50.2581	31.1982	18.6729	27.7725	105.483	127.043	108.366	39.3566	11.2596	88.3345	113.89	98.4119	33
2	76517658	77062559	0.5	CN_864773	SNP_A-1890196	423	4	0	5	177.983	-3250.48	-448.333	0	134.821	177.983	137.212	132.226	85.5972	-8.0916	-35.4488	-68.5646	48.4029	160.435	160.793	85.8888	-61.9204	-74.7809	30.2319	44.6434	-11.0552	-146.634
2	83508630	84057035	0.5	CN_869410	CN_871709	326	4	0	5	156.904	-2471.75	-382.728	0	123.498	156.904	146.669	122.428	105.808	15.2656	17.4143	-8.0368	6.7122	92.2263	105.959	64.1307	-42.6803	-118.113	-22.4699	1.8314	-29.4053	-124.714
2	126658476	127141886	0.5	CN_808190	CN_810414	319	4	0	5	132.117	-2502.55	-347.273	0	105.951	132.117	124.493	90.5079	76.1195	-17.6036	-15.7591	-37.5987	7.7239	80.6125	85.1442	38.2212	-68.195	-87.1352	-5.8756	7.1345	-31.3004	-128.471
2	167197408	167688156	0.5	SNP_A-8633592	CN_828557	281	4	0	5	151.698	-2311.3	-313.8	0	109.617	151.698	139.638	134.919	102.395	50.9205	27.9619	6.6678	46.2058	130.311	147.008	112.866	21.3379	-20.6769	65.6109	88.3873	61.7495	-21.4266
2	202106377	202628748	0.5	SNP_A-2120282	SNP_A-2097743	317	4	0	5	172.871	-2623.75	-391.945	0	125.141	172.871	161.84	148.305	124.879	51.5182	44.3107	17.4431	19.7664	117.347	139.433	103.37	1.36	-79.1859	21.4251	49.7356	22.2642	-69.2381
10	130232824	130719771	0.5	CN_497282	SNP_A-8414634	419	3	0	4	113.088	-3259.67	-433.886	0	113.088	84.954	45.0629	-34.7677	-23.737	-232.606	-184.495	-221.468	-44.6663	1.5028	-76.9721	-190.496	-370.448	-352.808	-292.215	-312.945	-395.105	-544.708
4	19970940	20427637	0.5	SNP_A-8477102	CN_1068890	311	3	0	4	24.2641	-2063.72	-283.589	0	24.2641	-25.7637	-13.9869	-122.64	-88.1809	-268.88	-224.213	-222.979	-59.1052	-90.2986	-140.622	-225.71	-354.88	-273.889	-256.832	-286.413	-353.81	-465.649
18	41411944	41956731	0.5	CN_772981	SNP_A-8428850	355	2	0	3	0	-2612.44	-234.155	0	-54.9478	-186.073	-163.459	-351.156	-302.66	-554.62	-501.036	-498.695	-90.9532	-201.482	-322.584	-469.98	-653.567	-373.096	-414.45	-500.342	-619.569	-777.782
18	45276924	45743534	0.5	SNP_A-2239891	CN_797081	383	2	0	3	0	-2802.81	-358.914	0	-138.06	-345.312	-223.34	-561.325	-419.551	-798.233	-675.078	-621.13	-298.908	-447.862	-591.107	-752.194	-944.892	-690.731	-748.922	-844.084	-967.312	-1125.18
18	59052906	59540889	0.5	SNP_A-8474107	CN_160296	408	2	0	3	0	-2746.15	-259.57	0	-99.7088	-286.22	-224.064	-498.066	-401.603	-741.994	-648.667	-625.913	-174.543	-321.644	-472.649	-647.317	-857.895	-483.972	-558.064	-672.676	-818.463	-1002.69
18	69324724	69855771	0.5	CN_161816	CN_767034	480	2	0	3	0	-3226.76	-266.902	0	-116.396	-312.076	-258.942	-549.2	-455.673	-831.923	-725.198	-704.987	-212.983	-405.468	-592.79	-797.562	-1036.3	-719.919	-808.364	-935.357	-1092.43	-1287.81
2	88924883	89303061	0.4	CN_862827	CN_865081	165	6	2	21	315.768	-914.526	-207.959	0	99.2057	184.467	196.856	255.015	261.8	315.345	315.359	315.364	0.0001	100.145	183.981	253.656	315.351	0.408	99.0188	182.009	252.45	315.768
1	181445252	181814495	0.4	SNP_A-8316976	SNP_A-8699094	271	6	2	21	612.12	-2374.97	-385.452	0	188.808	342.919	334.603	476.52	464.509	609.825	572.151	566.937	20.8947	210.434	361.705	491.189	595.723	42.6846	229.264	378.912	507.722	612.12
17	39988934	40339240	0.4	SNP_A-8458298	SNP_A-4281504	183	4	1	14	147.371	-1539.77	-225.55	0	88.7162	136.624	133.353	144.681	134.369	103.037	79.8914	69.9647	40.2417	116.75	147.371	141.444	93.3209	9.93	87.1204	120.677	118.848	76.0794
14	35530670	35938021	0.4	CN_664304	CN_666484	303	4	1	14	183.829	-2491.68	-330.701	0	128.034	183.412	156.073	170.029	121.512	82.1305	49.4387	17.9548	66.4843	162.371	183.829	149.655	51.9536	-13.2248	83.554	111.907	86.1351	-1.8973
14	49014709	49444881	0.4	CN_664537	CN_664652	189	4	1	14	138.439	-1493.4	-231.875	0	84.3098	126.517	124.947	127.522	101.631	81.4563	59.7467	46.8212	35.6296	111.865	138.439	128.485	75.9432	11.7832	85.8043	114.65	107.686	58.9521
14	60962944	61403288	0.4	SNP_A-2238813	CN_688615	346	4	1	14	225.254	-3135.67	-384.92	0	150.527	213.509	166.962	187.351	121.393	70.3264	23.3274	-12.9957	99.9487	208.694	225.254	173.725	45.2912	7.4175	122.386	150.522	111.775	-2.202
14	101418450	101839389	0.4	CN_633666	CN_635799	180	4	1	14	136.328	-1521.91	-236.913	0	87.2162	133.811	133.596	128.676	116.879	80.8543	67.7536	60.1308	26.0042	104.425	136.328	129.46	79.1644	16.7047	95.0118	128.62	125.284	78.0035
12	46009179	46437218	0.4	SNP_A-8548874	SNP_A-1864536	269	4	1	14	150.938	-2461.05	-306.278	0	105.346	141.421	120.157	109.521	66.5117	9.0972	-22.2021	-46.3508	66.27	144.938	150.938	101.803	-7.4372	12.9833	94.9752	107.964	67.4696	-32.3754
7	52252706	52608200	0.4	CN_1242903	CN_1245139	289	4	1	14	165.1	-2334.83	-319.664	0	115.423	161.792	140.548	143.12	100.892	54.2679	25.9751	-2.1963	57.8114	148.181	165.1	127.865	30.1125	-9.25	79.6288	101.853	71.6151	-18.4803
6	12693097	13044674	0.4	SNP_A-2198195	SNP_A-2110216	271	4	1	14	141.172	-2401.49	-320.636	0	101.624	135.517	127.572	110.602	79.8358	17.8792	-2.5623	-20.803	44.6433	128.525	141.172	100.149	-0.2645	-12.9538	70.7877	88.9563	56.2005	-34.4316
6	146503723	146872700	0.4	CN_1176912	CN_1179124	246	4	1	14	115.326	-2074.74	-277.796	0	84.6761	110.285	108.328	85.1245	63.6577	1.3316	-13.8727	-28.7188	37.3978	107.522	115.326	76.9957	-13.7682	-0.3416	68.4227	80.3605	47.502	-37.0855
5	72636345	73063469	0.4	CN_1150931	CN_304682	281	4	1	14	163.067	-2610.8	-340.66	0	116.541	159.917	145.207	135.104	102.3	39.5245	16.1017	-5.5775	46.4024	142.199	163.067	126.434	24.487	5.2353	100.692	126.523	96.8137	3.055
5	114722505	115098890	0.4	CN_1112698	SNP_A-8698510	282	3	1	14	112.536	-2372.22	-280.797	0	91.2756	101.732	83.5326	61.9155	28.3164	-41.4516	-66.2499	-84.6218	47.7859	112.179	112.536	61.0867	-49.1558	16.1358	81.2812	85.7252	39.57	-64.9579
2	86023500	86423169	0.4	SNP_A-8321487	CN_851627	279	4	1	14	187.032	-2585.49	-349.413	0	118.995	169.97	172.626	161.456	141.346	84.2302	67.4691	57.6073	45.2892	153.262	187.032	165.607	80.268	25.8868	132.027	170.137	154.234	75.0492
2	105473428	105906377	0.4	SNP_A-4297277	CN_805651	416	4	1	14	276.652	-3878.44	-512.39	0	181.379	264.715	228.216	248.941	190.508	124.298	81.8438	46.992	78.7265	233.486	276.652	233.85	96.6222	11.8684	162.811	210.762	177.461	51.6438
2	106398380	106767237	0.4	CN_809896	CN_812052	200	4	1	14	132.382	-1636.61	-238.383	0	86.6499	130.564	125.7	123.241	107.909	74.243	56.8635	45.5884	36.2445	108.687	132.382	118.399	62.0275	1.4285	75.1066	102.099	92.1145	40.4518
2	113183903	113600490	0.4	CN_801446	CN_805738	422	4	1	14	260.833	-3939.53	-504.064	0	170.597	233.435	202.569	198.064	141.539	55.2846	9.9049	-19.4867	88.2582	233.971	260.833	200.768	44.2106	45.7666	187.764	222.215	172.392	27.0721
2	182792971	183163640	0.4	SNP_A-8307512	CN_811526	254	4	1	14	127.668	-2241.07	-302.011	0	101.919	121.618	113.991	96.3649	68.986	11.8674	-7.5865	-23.6507	34.9908	114.094	127.668	92.0259	0.7158	3.4052	81.8723	98.527	67.3634	-18.2969
15	45936550	46292950	0.4	SNP_A-4234891	CN_668339	219	3	1	13	52.4834	-1750.05	-168.666	0	48.3659	10.7834	-19.5855	-48.1995	-77.55	-152.573	-173.767	-189.855	45.9444	52.4834	14.2684	-57.5583	-167.06	-8.0629	5.3431	-26.105	-91.5183	-194.811
15	50418648	50778238	0.4	SNP_A-8387265	SNP_A-8380299	222	3	1	13	73.3272	-1762.63	-143.54	0	62.411	34.4271	-14.2979	-23.1891	-66.7208	-129.959	-154.886	-181.412	67.6176	73.3272	29.6509	-45.9011	-158.663	-14.9219	-1.9308	-33.0909	-97.8909	-200.244
14	92888619	93271679	0.4	SNP_A-8309806	SNP_A-4259498	170	3	1	13	69.2002	-1305.5	-163.746	0	51.2971	68.264	62.9277	48.9693	24.1869	-13.0735	-31.289	-45.0814	32.3927	69.2002	67.9509	38.1589	-26.1015	-3.7587	34.2613	36.5657	10.5875	-48.6722
13	32839772	33266810	0.4	CN_640948	CN_643101	306	3	1	13	145.016	-2699.55	-294.065	0	110.816	130.078	90.4513	76.8791	25.5103	-42.2778	-78.9973	-110.456	81.1353	145.016	132.439	63.2236	-68.3167	1.3082	69.137	65.4918	6.6475	-113.473
13	46721736	47106488	0.4	SNP_A-1952156	CN_641190	280	3	1	13	63.1925	-2358.86	-188.244	0	60.4896	20.3268	-34.3628	-49.1979	-99.5728	-175.483	-206.435	-240.894	61.884	63.1925	11.2177	-77.6041	-211.069	-29.7559	-20.3362	-60.4951	-138.299	-260.406
13	52504516	52877451	0.4	SNP_A-8547822	SNP_A-8570322	246	3	1	13	73.351	-2070.99	-204.901	0	63.8675	25.9533	-13.602	-39.8471	-78.7257	-159.287	-186.383	-208.489	58.3984	73.351	30.7854	-51.8015	-178.391	0.6186	19.4467	-15.7513	-90.5829	-208.943
12	81249309	81686213	0.4	CN_599731	SNP_A-8583905	239	3	1	13	71.7721	-1729.8	-202.101	0	67.2462	41.6317	11.0876	-13.0037	-40.5805	-115.905	-134.534	-150.333	43.9343	71.7721	46.1961	-19.0649	-128.044	-5.5287	24.1236	3.6914	-55.5119	-158.123
10	30252761	30640496	0.4	SNP_A-2278296	SNP_A-8290586	311	3	1	13	93.8992	-2794.69	-274.856	0	88.9101	60.0997	13.4065	-18.9695	-56.4017	-165.395	-186.367	-212.434	64	93.8992	52.5604	-40.7363	-192.198	-26.7441	12.4071	-15.5379	-94.603	-231.84
10	43027617	43429711	0.4	CN_543617	CN_545770	231	3	1	13	79.9778	-1916.15	-209.27	0	70.9248	50.636	19.6079	2.9265	-28.7618	-94.7294	-118.679	-135.29	44.6743	79.9778	60.3268	-0.0684	-103.575	7.1379	42.216	27.1272	-26.336	-123.313
10	51752155	52122732	0.4	CN_541658	CN_543829	311	3	1	13	81.7309	-2432.49	-244.493	0	77.7759	40.9026	-27.7374	-47.2087	-109.504	-204.788	-240.888	-278.197	71.581	81.7309	22.8886	-85.0325	-246.565	-42.2232	-24.1944	-71.1804	-166.085	-313.4
10	52422170	52774112	0.4	SNP_A-2086961	CN_548085	302	3	1	13	74.6171	-2332.61	-211.18	0	64.9593	26.8163	-24.5325	-53.2683	-97.2036	-192.672	-218.373	-246.721	64.3683	74.6171	21.1761	-75.5771	-220.918	-20.6255	-6.1598	-48.5655	-134.463	-269.704
10	77718595	78075957	0.4	SNP_A-8293591	CN_048182	273	3	1	13	80.7949	-2331.36	-245.047	0	71.9483	33.233	-2.9361	-43.0616	-74.271	-175.247	-196.123	-216.983	54.7469	80.7949	39.4728	-48.7585	-188.501	-2.9812	27.4412	-4.9862	-84.8409	-216.134
10	83959014	84311626	0.4	SNP_A-8299411	CN_557409	283	3	1	13	82.8753	-2268.86	-265.036	0	74.8035	46.4036	14.0871	-17.5059	-48.053	-139.454	-160.01	-176.734	47.1661	82.8753	52.9304	-23.4975	-152.212	-11.4903	29.3659	8.1144	-60.0294	-180.658
10	131871323	132266415	0.4	SNP_A-1829623	CN_510457	342	3	1	13	131.429	-2992.55	-323.11	0	113.648	96.4546	47.9958	23.628	-17.6731	-126.573	-155.003	-180.181	78.8991	131.429	98.953	5.8066	-154.833	-29.4253	30.1247	12.0053	-65.5409	-209.694
6	118694332	119129319	0.4	SNP_A-8379948	CN_1160823	273	3	1	13	103.946	-2319.36	-276.655	0	77.5039	97.6482	82.896	54.2098	21.4371	-50.5448	-72.255	-90.153	44.398	103.946	98.6385	44.0098	-65.3471	10.9237	70.4897	68.4935	19.5355	-83.6851
5	12886857	13244338	0.4	SNP_A-8572613	SNP_A-1903590	106	3	1	13	44.549	-844.517	-82.0645	0	24.7671	44.2103	17.1855	17.4931	-6.8034	-24.0128	-43.2624	-52.5225	29.9809	44.549	37.9401	13.0866	-31.6539	-8.9787	8.3004	5.1896	-15.0236	-54.8503
5	51794561	52152514	0.4	SNP_A-8334001	CN_1152734	298	3	1	13	116.37	-2375.72	-276.226	0	78.7462	95.9498	85.4464	57.5546	21.8002	-44.3244	-70.9668	-91.9446	56.7985	116.37	108.377	50.4561	-63.5969	-2.3696	55.9198	52.3713	0.8013	-106.086
3	28112309	28546262	0.4	CN_1001497	CN_1003724	278	3	1	13	85.312	-1942	-197.359	0	72.8276	45.6296	-5.1843	-13.138	-63.0707	-127.839	-162.939	-192.351	69.0444	85.312	44.6842	-35.1577	-160.44	-23.6446	-0.2189	-30.3289	-100.402	-215.526
3	196053279	196470162	0.4	SNP_A-8410195	SNP_A-8350084	285	3	1	13	109.026	-2543.47	-246.159	0	97.0646	81.3611	26.7924	19.1572	-29.8886	-110.481	-141.885	-169.225	74.1787	109.026	76.9086	-3.6907	-138.999	-11.7498	33.1764	14.8857	-52.4312	-174.605
2	18020442	18386114	0.4	CN_831081	SNP_A-8640969	345	3	1	13	139.637	-2836.5	-326.382	0	103.71	123.296	91.0495	73.3759	20.5982	-51.2689	-86.2074	-121.359	76.3849	139.637	123.282	48.442	-89.8191	-21.4303	45.1551	38.5609	-24.5479	-151.604
2	50167315	50584887	0.4	SNP_A-4219455	CN_861982	356	3	1	13	153.429	-3073.56	-362.202	0	112.978	147.979	110.088	95.807	45.1637	-38.218	-71.8962	-104.654	74.5803	153.429	148.446	76.7933	-70.5999	-16.4158	64.0304	67.1889	6.5006	-127.582
2	102220486	102626877	0.4	SNP_A-8396263	SNP_A-1964308	305	3	1	13	168.785	-2728.96	-301.809	0	106.079	147.643	103.594	104.283	42.3429	-17.0992	-62.8885	-93.4892	96.8146	168.785	164.036	94.0582	-41.7151	3.9339	78.7429	84.6451	29.7201	-89.4185
2	115252384	115625754	0.4	CN_814384	CN_816579	229	3	1	13	98.454	-1666.38	-202.462	0	73.2923	91.4111	75.8554	68.1276	27.9434	-6.0281	-34.2664	-58.1712	49.2972	98.454	97.0704	55.6859	-27.3138	-9.0694	39.3268	40.5743	5.1836	-70.9862
19	14434654	14804538	0.4	SNP_A-8514510	CN_800066	217	2	1	12	19.7625	-1603.28	-128.684	0	10.9565	-51.4463	-78.576	-130.125	-151.676	-245.348	-255.911	-270.627	19.7625	-0.4758	-61.0771	-148.029	-265.554	-42.7616	-56.837	-109.028	-188.369	-298.601
18	7267742	7669794	0.4	CN_780284	SNP_A-1878451	299	2	1	12	18.1139	-2344.42	-131.586	0	-53.4447	-135.349	-169.461	-259.445	-286.587	-428.2	-442.086	-459.06	18.1139	-51.4311	-162.461	-301.189	-473.26	-97.9265	-151.754	-246.607	-370.93	-529.74
18	11214814	11648988	0.4	CN_764473	CN_733871	281	2	1	12	12.0005	-2055.56	-94.9829	0	-32.6577	-98.1007	-155.488	-210.7	-246.912	-370.014	-374.433	-406.678	12.0005	-63.0406	-166.348	-290.24	-441.738	-159.325	-210.993	-293.832	-399.853	-534.487
18	12787030	13152450	0.4	CN_738114	SNP_A-8561878	222	2	1	12	13.7177	-1580.07	-104.025	0	-27.7692	-71.2094	-105.222	-151.855	-180.557	-269.941	-285.606	-302.067	13.7177	-22.5641	-88.9119	-179.315	-298.329	-65.7239	-89.1203	-144.753	-225.37	-334.957
18	53816519	54235034	0.4	SNP_A-1889890	SNP_A-2039770	336	2	1	12	13.0354	-2518.73	-121.648	0	-59.4744	-156.825	-197.702	-300.729	-326.586	-492.009	-499.736	-522.729	13.0354	-75.2962	-202.148	-356.983	-547.274	-166.148	-227.282	-329.471	-462.689	-633.321
18	54330587	54690551	0.4	CN_775485	SNP_A-8325450	214	2	1	12	10.5505	-1573.22	-91.8713	0	-36.3624	-88.0196	-120.08	-174.392	-197.501	-295.975	-304.012	-323.099	10.5505	-34.7761	-109.294	-204.972	-325.957	-74.8138	-108.472	-171.466	-256.624	-368.129
18	64786368	65185242	0.4	CN_771301	SNP_A-8579992	342	2	1	12	27.9769	-2150.02	-51.7501	0	-51.9573	-134.123	-202.16	-275.036	-315.032	-461.206	-465.785	-505.929	27.9769	-74.8691	-206.432	-359.132	-542.105	-175.108	-254.596	-363.403	-495.954	-659.979
15	85313940	85705026	0.4	CN_721398	SNP_A-8608869	314	2	1	12	74.135	-2436.38	-193.549	0	63.5184	14.532	-43.2236	-76.8446	-125.227	-226.669	-254.198	-286.32	74.135	70.6499	0.3879	-109.13	-267.041	-38.114	-33.4303	-88.1031	-185.07	-330.685
13	34634206	35028457	0.4	CN_649568	SNP_A-8604327	197	2	1	12	28.3428	-1435.12	-105.458	0	24.892	-0.1336	-38.7409	-71.6611	-92.7604	-168.839	-175.397	-192.695	28.3428	19.8152	-25.2117	-102.108	-202.293	-38.84	-47.3062	-87.275	-153.758	-246.21
11	40923455	41355234	0.4	CN_563545	CN_565744	342	2	1	12	86.2166	-2231.01	-163.787	0	66.0558	66.3991	-41.2052	-30.99	-107.049	-190.456	-220.794	-277.775	86.2166	81.5719	-10.2706	-126.487	-288.587	-152.88	-152.576	-204.481	-296.964	-435.348
4	74523205	74950390	0.4	CN_1100804	SNP_A-8608067	299	2	1	12	50.4192	-2214.76	-192.589	0	46.4855	-13.6016	-57.8286	-107.906	-145.929	-257.484	-280.698	-302.691	50.4192	40.6246	-27.4727	-136.1	-289.877	-51.1486	-50.2098	-104.467	-199.951	-341.401
3	23944230	24315237	0.4	CN_1007971	CN_1010135	279	2	1	12	86.272	-2220.05	-168.532	0	63.0205	22.3228	-39.6163	-50.954	-109.817	-186.058	-223.001	-258.28	86.272	82.7238	19.7733	-80.5041	-223.887	-21.7442	-16.563	-64.4263	-151.141	-281.401
3	30178077	30543808	0.4	CN_1012485	SNP_A-8639463	268	2	1	12	58.9203	-2127.09	-149.799	0	53.7638	7.5489	-48.4171	-69.916	-116.771	-200.523	-226.04	-256.747	58.9203	42.9943	-17.4395	-111.979	-246.535	-62.4089	-62.7754	-108.771	-189.532	-310.195
21	32027694	32447507	0.4	CN_904744	SNP_A-4270421	333	6	0	10	554.468	-2621.6	-479.471	0	235.607	402.146	363.808	499.536	482.091	529.509	554.468	504.599	-12.1724	172.689	308.658	391.127	426.202	-151.598	32.0485	161.8	253.564	300.275
5	357462	723745	0.4	SNP_A-8356389	SNP_A-8451200	171	6	0	10	277.709	-1293.97	-248.167	0	113.265	182.887	185.8	229.621	250.124	251.058	277.709	259.865	-28.4978	60.573	126.072	172.276	201.502	-102.659	-12.0077	55.1756	106.052	139.083
22	17028880	17386984	0.4	CN_897932	SNP_A-2194861	117	5	0	8	126.812	-877.917	-188.814	0	64.3332	95.411	105.823	106.17	126.812	96.4515	118.873	123.39	-4.4708	32.8884	61.5393	76.0814	69.7934	-64.6316	-8.8834	25.32	42.5893	39.0227
16	22465433	22848178	0.4	CN_131601	SNP_A-8569530	274	5	0	8	255.027	-2203.36	-430.235	0	134.481	194.839	223.588	215.868	255.027	166.98	215.83	226.803	-68.2178	53.0827	124.544	157.786	105.247	-163.547	-37.6382	35.0592	66.0542	32.8949
14	34404072	34840661	0.4	CN_696761	CN_696882	217	5	0	7	146.612	-1724.92	-264.603	0	94.0573	142.22	142.5	146.612	125.598	101.583	84.2499	70.0278	23.024	106.701	140.772	135.612	84.5851	-11.7874	71.4553	107.322	105.467	58.7248
2	20031169	20456279	0.4	SNP_A-1962368	SNP_A-8606249	271	5	0	7	190.177	-2363.58	-316.814	0	132.626	188.756	165.065	190.177	152.371	124.819	99.0376	77.0771	54.117	155.921	183.417	168.165	96.7055	-24.8131	84.9506	121.375	113.091	52.0874
20	52697777	53093906	0.4	SNP_A-8491062	CN_213308	380	4	0	6	128.14	-2987.82	-509.823	0	93.3719	85.1728	128.14	7.2578	80.223	-143.046	-57.702	-37.1714	-143.971	-87.8536	-77.3473	-156.778	-286.22	-432.305	-345.698	-328.225	-364.855	-465.221
14	31447511	31847825	0.4	SNP_A-2202383	CN_681608	251	4	0	6	79.7579	-2006.61	-349.375	0	55.6432	49.9113	79.7579	-26.7374	40.2236	-127.104	-62.6993	-40.5732	-106.904	-56.1455	-63.9291	-115.687	-200.84	-250.278	-195.113	-188.243	-218.475	-292.006
13	29366304	29730515	0.4	CN_658039	CN_093617	318	4	0	6	131.155	-2682.07	-499.571	0	77.8139	69.0045	131.155	-12.0664	89.7112	-135.126	-38.1284	-5.2137	-181.286	-110.596	-105.156	-163.324	-263.29	-413.547	-328.175	-304.356	-331.903	-412.41
12	45561992	46002473	0.4	SNP_A-4199942	SNP_A-8315602	305	4	0	6	105.807	-2480.04	-418.245	0	86.3349	91.1169	105.807	18.2515	64.1169	-107.051	-50.9239	-43.1021	-91.8141	-19.0837	-27.5155	-94.6902	-205.696	-282.206	-207.801	-196.969	-235.578	-329.247
6	13051052	13499134	0.4	SNP_A-8430117	SNP_A-8434563	397	4	0	6	137.258	-3025.28	-571.315	0	92.9613	73.5864	137.258	-27.6353	80.3931	-187.971	-78.3786	-47.1607	-199.762	-137.672	-133.111	-217.718	-350.84	-529.087	-434.304	-408.486	-447.518	-551.498
6	22587226	23028783	0.4	CN_1173095	SNP_A-4298269	370	4	0	6	145.025	-2770.27	-550.95	0	96.4566	93.1662	145.025	-10.6785	101.635	-154.294	-31.7621	-6.0022	-212.643	-158.574	-165.395	-220.553	-334.306	-550.257	-460.746	-437.887	-467.296	-555.833
6	32758590	33131924	0.4	SNP_A-2151492	SNP_A-2089907	279	4	0	6	76.497	-2445.62	-472.351	0	19.9122	-43.3957	76.497	-139.505	18.489	-270.13	-117.058	-55.358	-287.104	-283.905	-298.471	-373.26	-465.945	-655.805	-614.346	-610.505	-636.959	-697.754
6	47344158	47768965	0.4	CN_1171282	SNP_A-1961215	247	4	0	6	105.619	-1889.62	-355.925	0	76.6172	88.0344	105.619	16.3899	81.8431	-80.3485	-8.7204	11.3964	-105.289	-49.5106	-50.0628	-90.8317	-169.584	-253.022	-190.911	-177.215	-201.446	-268.819
6	53668505	54033163	0.4	CN_1176003	CN_1178079	306	4	0	6	107.761	-2490.32	-444.012	0	72.6564	63.6743	107.761	1.1685	61.2294	-118.465	-55.1221	-31.5145	-112.951	-40.4749	-41.1109	-99.6718	-204.05	-278.905	-200.532	-186.912	-221.719	-309.648
6	70784480	71163731	0.4	CN_1195603	SNP_A-8611511	334	4	0	6	96.9475	-2745.26	-464.809	0	84.1643	75.7117	96.9475	-27.5289	42.0612	-177.135	-95.2208	-82.9044	-131.574	-87.1483	-98.6132	-179.775	-306.082	-389.811	-318.034	-313.084	-358.909	-461.051
6	71795201	72214660	0.4	CN_1200095	SNP_A-8389438	304	4	0	6	90.2004	-2402.43	-383.798	0	70.3557	78.6408	90.2004	6.0617	46.9689	-108.067	-65.6211	-52.667	-86.7008	-32.2951	-32.9193	-96.5468	-198.8	-281.508	-208.975	-196.485	-227.618	-310.368
6	84466947	84838210	0.4	SNP_A-8391796	SNP_A-8353165	222	4	0	6	76.9734	-1748.38	-280.802	0	58.1143	70.4599	76.9734	35.7547	53.3068	-57.5148	-29.7783	-21.4593	-45.5126	1.7103	11.5446	-30.4064	-106.808	-129.998	-74.8414	-65.6034	-93.9217	-163.147
6	90695684	91144796	0.4	SNP_A-2282217	CN_1204908	309	4	0	6	121.726	-2597.39	-441.295	0	100.706	94.1659	121.726	32.4703	83.1016	-88.1942	-34.7788	-22.9091	-88.2497	-18.0505	-0.6581	-57.5104	-164.431	-238.543	-149.138	-121.63	-157.239	-253.144
6	119129980	119546309	0.4	SNP_A-8375529	SNP_A-8534964	250	4	0	6	84.6033	-1901.94	-325.724	0	67.7849	73.3941	84.6033	24.244	56.7523	-71.5059	-30.7314	-24.4724	-61.7925	11.2588	-6.3959	-53.6633	-139.727	-195.908	-136.2	-126.276	-155.842	-228.245
6	134455230	134876231	0.4	SNP_A-1876935	SNP_A-1830274	317	4	0	6	121.596	-2452.3	-422.539	0	84.4749	107.154	121.596	34.644	87.6085	-79.3406	-19.0385	-1.437	-103.371	-44.2211	-39.099	-81.7366	-180.078	-298.454	-220.298	-198.387	-221.813	-302.675
5	55216828	55631962	0.4	CN_1134919	SNP_A-2117181	260	4	0	6	135.467	-1990.96	-392.676	0	79.2107	102.073	135.467	44.2627	117.78	-41.984	32.7823	57.6756	-118.414	-50.5751	-23.2488	-53.5438	-124.526	-277.453	-195.646	-163.111	-172.892	-227.439
5	142811677	143173651	0.4	CN_1091376	SNP_A-2266476	297	4	0	6	59.2458	-2377.84	-422.07	0	41.7526	12.8584	59.2458	-94.8458	-12.995	-230.125	-149.603	-117.375	-170.334	-148.578	-176.59	-242.609	-354.679	-407.607	-357.137	-360.899	-406.485	-498.566
2	151444778	151868126	0.4	CN_804415	SNP_A-2246162	369	4	0	6	123.74	-2912.12	-504.838	0	85.5648	87.9558	123.74	6.8102	71.6387	-133.254	-65.1536	-42.108	-137.515	-71.7432	-64.3355	-137.884	-259.939	-394.809	-304.91	-285.318	-321.48	-419.13
2	168705021	169061613	0.4	SNP_A-8574849	SNP_A-8353883	267	4	0	6	107.854	-2079.35	-436.416	0	56.9792	43.1398	107.854	-53.7853	64.459	-169.732	-56.2525	-15.5404	-187.57	-137.762	-150.759	-211.934	-301.016	-431.779	-371.178	-359.704	-386.582	-456.022
21	39382729	39807061	0.4	SNP_A-8343176	CN_884979	264	4	0	5	165.296	-2131.11	-292.934	0	112.525	165.296	146.429	160.84	129.344	93.1989	66.7445	41.3793	48.8195	135.797	160.359	138.52	62.7795	-18.2834	70.6037	101.56	87.001	18.5682
20	38302019	38680770	0.4	CN_903229	SNP_A-8624615	268	4	0	5	135.912	-2319.47	-314.49	0	101.528	135.912	123.746	114.296	97.5464	31.542	24.5384	9.8289	18.2936	103.226	129.06	87.7291	4.2186	-34.7561	52.1606	77.0018	52.3094	-24.8525
17	65637567	66037951	0.4	SNP_A-8453878	CN_737688	320	4	0	5	202.792	-2657.87	-357.094	0	138.304	202.792	175.047	192.418	146.414	104.996	75.9028	44.3258	62.5835	170.52	200.442	170.044	72.4166	-13.783	94.1209	129.302	107.263	19.2831
14	31006103	31442527	0.4	CN_679356	CN_681494	239	4	0	5	105.212	-1924.09	-263.027	0	81.0965	105.212	98.7342	77.7468	53.0825	-4.6734	-18.7344	-40.9384	23.7968	81.3139	82.5396	41.7615	-45.9929	-52.7535	9.2292	16.6076	-17.8962	-98.8733
14	40270486	40660325	0.4	CN_688187	CN_690412	324	4	0	5	121.729	-2492.91	-337.808	0	100.208	121.729	113.755	80.2355	56.0275	-32.6267	-46.0492	-66.3863	33.4677	105.529	104.451	48.8172	-69.1447	-54.5789	21.124	28.0691	-18.7348	-127.214
12	9020362	9417893	0.4	CN_612744	SNP_A-8352527	234	4	0	5	121.855	-1834.86	-253.636	0	91.8879	121.855	107.869	96.2876	66.4419	13.7816	0.7277	-21.879	33.3313	88.2104	86.9694	45.5437	-41.237	-85.8622	-25.0164	-15.5637	-45.78	-120.377
12	25745185	26103713	0.4	SNP_A-8710066	CN_611118	283	4	0	5	130.365	-2414.97	-312.875	0	102.686	130.365	118.201	98.2931	75.4537	0.2303	-14.5419	-38.7232	33.1055	104.335	107.166	58.8982	-46.276	-60.4026	15.5896	27.1973	-11.8824	-107.213
12	29674243	30038320	0.4	CN_596156	SNP_A-8397932	245	4	0	5	119.985	-2005.58	-249.762	0	91.845	119.985	107.723	98.6531	67.4743	21.3291	3.192	-18.9988	43.781	102.296	107.36	71.7134	-11.5533	-38.1937	26.72	40.5013	13.8973	-59.9311
12	41891822	42327937	0.4	SNP_A-8394415	CN_624504	279	4	0	5	111.773	-2306.78	-311.455	0	96.5348	111.773	101.174	73.9695	49.68	-25.8532	-32.1507	-58.264	13.4161	73.7133	71.9385	23.0596	-79.9395	-83.8785	-19.2132	-13.7266	-54.6089	-148.426
7	19625013	20023460	0.4	CN_1242161	SNP_A-8500512	262	4	0	5	122.323	-2096.81	-283.111	0	104.676	122.323	98.6466	92.0363	61.269	0.8513	-13.7099	-39.0924	36.8749	99.9992	100.77	55.7425	-40.6978	-61.3878	7.5687	18.5596	-15.6008	-100.781
7	20315252	20708555	0.4	SNP_A-2021254	CN_1246741	312	4	0	5	132.959	-2628.16	-371.142	0	118.223	132.959	122.568	87.9444	79.4418	-29.7907	-18.203	-45.2847	-12.5557	56.4465	54.7252	-0.8094	-117.213	-160.924	-83.343	-74.0938	-118.424	-222.537
7	37457713	37879572	0.4	SNP_A-8385692	CN_1233578	313	4	0	5	145.757	-2630.85	-334.583	0	112.33	145.757	121.737	107.848	65.8491	-9.646	-30.7523	-59.3854	46.1164	126.079	127.842	70.5416	-50.3848	-34.0194	49.8147	59.3942	11.1554	-100.02
7	89473200	89874809	0.4	SNP_A-8667159	SNP_A-8377740	269	4	0	5	139.576	-2274.56	-308.563	0	104.77	139.576	129.9	111.234	85.7892	19.9273	9.8778	-11.7965	25.3021	96.4229	105.221	66.1507	-27.8924	-63.215	15.8267	33.2279	2.4552	-82.9727
7	145435672	145827641	0.4	CN_1212718	CN_1214919	247	4	0	5	115.362	-1976.37	-259.449	0	84.7294	115.362	101.633	96.4104	64.5691	20.9775	5.9566	-19.7824	29.2324	87.6715	91.8704	57.6262	-22.3475	-59.3001	3.3315	15.7994	-10.0865	-80.5738
6	8368991	8753089	0.4	SNP_A-8346199	CN_1220161	276	3	1	5	112.06	-2412.4	-271.97	0	83.8423	112.06	92.8206	78.441	42.3484	-17.1167	-41.106	-66.3117	49.151	110.871	109.968	60.8578	-42.4053	-12.4781	47.9377	51.4957	9.7643	-84.8564
6	16816751	17247662	0.4	CN_1159789	CN_1177362	347	4	0	5	152.061	-2890.55	-389.249	0	119.256	152.061	140.455	112.779	96.2304	-3.2066	-17.8435	-39.5291	39.4258	127.833	134.281	80.2238	-42.6423	-57.2215	36.2323	52.5061	9.1815	-102.131
6	22212738	22583441	0.4	CN_1170880	CN_1173094	317	4	0	5	134.23	-2473.9	-367.146	0	113.682	134.23	126.611	87.6136	76.8534	-27.427	-13.9062	-40.9511	-22.9435	37.7728	35.5841	-15.8615	-125.369	-213.806	-138.596	-125.586	-161.701	-254.544
6	51203486	51639641	0.4	CN_326196	CN_1175815	342	4	0	5	164.287	-2961.44	-404.096	0	124.638	164.287	160.886	136.095	110.68	24.9139	12.5975	-6.0445	27.9694	129.379	148.301	104.009	-13.451	-49.1951	55.7186	82.5088	47.1544	-60.7058
6	66952809	67324197	0.4	CN_1208756	CN_1211004	305	4	0	5	121.92	-2206.9	-301.037	0	95.5079	121.92	116.336	93.415	69.9926	1.501	-7.8027	-29.8457	25.0094	91.7412	96.3337	54.233	-42.3729	-70.8816	-1.2012	10.7565	-23.093	-111.091
6	123809677	124238310	0.4	SNP_A-4228677	CN_1154306	279	4	0	5	151.291	-2296.07	-316.098	0	112.257	151.291	141.862	128.666	106.931	41.0929	33.2298	8.0341	24.7437	107.945	125.414	91.4051	-0.0487	-66.7119	22.3478	48.1461	23.2971	-58.1482
5	13253075	13674300	0.4	SNP_A-8697927	SNP_A-1980773	336	4	0	5	169.583	-2809.59	-372.696	0	125.7	169.583	121.684	131.732	79.3852	12.4502	-15.9129	-53.9912	56.9016	155.567	154.492	92.5483	-33.0934	-31.9175	60.3885	72.3694	22.8932	-93.512
5	21756524	22198484	0.4	CN_1145386	SNP_A-8330587	264	4	0	5	159.221	-2116.24	-318.165	0	110.458	159.221	155.309	150.944	129.904	78.5224	63.9794	47.9676	26.8016	121.18	151.725	132.413	55.1844	-21.2818	71.5989	104.501	89.0102	16.896
5	24399607	24828353	0.4	SNP_A-1812475	CN_1127644	311	4	0	5	158.987	-2309.24	-352.455	0	115.717	158.987	150.697	139.211	120.283	55.684	48.8524	25.3522	18.7583	107.765	129.813	101.544	14.4514	-68.3613	23.7822	52.2598	31.3937	-47.5217
5	110804784	111194876	0.4	CN_1088495	CN_1090716	276	4	0	5	110.961	-2339.52	-291.864	0	88.1077	110.961	86.7863	74.1378	44.9891	-27.2065	-37.3731	-64.4389	22.9456	91.7948	85.1369	24.9382	-80.6633	-77.3206	-14.8926	-10.3473	-51.973	-146.689
5	119692682	120085015	0.4	CN_1108364	CN_286295	258	4	0	5	112.808	-2041.48	-268.437	0	87.5161	112.808	101.74	83.3461	57.6803	-5.9714	-14.5227	-39.1881	27.4866	83.5715	84.1104	41.6624	-51.4212	-68.8217	-6.8806	2.1373	-31.3693	-114.711
5	143176868	143611208	0.4	CN_1093593	CN_1095807	301	4	0	5	123.967	-2274.39	-321.649	0	103.289	123.967	116.327	84.8452	67.1359	-23.0953	-23.0037	-49.3464	5.8173	65.5211	61.7905	9.4249	-98.9505	-156.41	-84.9544	-75.006	-113.363	-206.797
5	162686165	163047504	0.4	SNP_A-2222269	CN_1102760	273	4	0	5	147.019	-2414.34	-293.437	0	104.435	147.019	122.549	124.428	78.7456	30.3944	-1.5716	-25.6954	60.8621	136.976	145.06	101.841	1.3385	-26.2968	55.1464	72.9712	40.9074	-47.4599
4	190870267	191261904	0.4	SNP_A-4233824	CN_1062251	165	4	0	5	68.9678	-1327.11	-180.401	0	65.5356	68.9678	50.6838	47.6406	35.1478	-8.8281	-14.5671	-25.8013	18.4131	58.1138	58.8944	32.4415	-25.47	-21.5842	21.4847	28.1556	7.2412	-45.225
2	5974959	6352639	0.4	CN_844421	CN_864617	402	4	0	5	197.061	-3676.96	-485.803	0	149.825	197.061	184.25	154.242	122.314	12.0231	-6.2979	-29.5829	46.4727	172.349	190.283	128.527	-21.4732	-31.597	94.4982	121.865	72.005	-65.1352
2	30331677	30695493	0.4	SNP_A-8408364	CN_857145	229	4	0	5	109.213	-1964.83	-269.82	0	85.7764	109.213	108.007	79.8412	67.2128	-1.7953	-4.7032	-21.4846	13.3082	71.3796	76.5145	41.0588	-40.5512	-74.4951	-8.3188	6.2368	-19.4944	-90.8971
2	34626044	34977531	0.4	CN_843781	CN_846016	259	4	0	5	107.389	-2062.67	-271.621	0	85.2818	107.389	99.3964	73.0612	54.3219	-17.2614	-18.1808	-38.7615	16.967	63.5736	56.0025	9.1542	-83.3679	-110.674	-54.4215	-50.5911	-86.5089	-167.356
2	51483734	51897636	0.4	CN_866519	CN_868803	331	4	0	5	169.354	-2657.21	-381.697	0	124.307	169.354	151.277	140.202	112.575	33.633	30.8197	-0.1296	9.1288	95.6162	108.24	64.5019	-43.1414	-126.141	-34.7858	-13.1792	-46.642	-142.616
2	56388542	56810970	0.4	CN_859910	SNP_A-8391551	314	4	0	5	146.707	-2650.21	-346.754	0	111.66	146.707	134.012	113.414	86.987	9.4425	-0.9569	-24.3264	28.378	108.087	117.285	72.5279	-34.7057	-59.1696	24.7437	41.7372	5.6122	-92.2377
2	79486782	79911031	0.4	SNP_A-4208197	SNP_A-8441395	363	4	0	5	190.182	-3118.95	-432.128	0	141.13	190.182	172.447	160.225	136.625	43.3786	31.339	4.5458	26.0519	129.137	147.692	102.609	-16.047	-105.538	5.4526	35.8126	3.3246	-101.09
2	150026989	150390606	0.4	CN_830404	CN_832589	239	4	0	5	96.4729	-2001.01	-243.617	0	77.3203	96.4729	92.1513	67.4891	44.5292	-13.5165	-26.4365	-42.8897	30.1212	85.7961	87.3111	48.2033	-37.4187	-30.5432	28.4643	36.6647	5.0239	-72.7279
2	190201537	190648421	0.4	CN_818243	CN_820447	274	4	0	5	130.381	-2308.8	-292.731	0	97.5081	130.381	120.821	107.263	74.5881	20.3635	-3.1504	-25.8518	43.2841	118.676	129.388	90.1955	-6.3248	-5.6644	70.7639	85.5122	50.9136	-40.6383
2	191417643	191817359	0.4	CN_824822	CN_827004	260	4	0	5	147.901	-2182.37	-294.31	0	108.367	147.901	132.608	132.029	94.3675	49.0389	25.2072	-2.0532	39.5947	121.027	138.564	105.098	14.4435	-13.0469	67.1937	86.3825	56.9285	-28.1809
2	221509929	221868823	0.4	SNP_A-2102787	SNP_A-8535013	253	4	0	5	147.577	-2081.95	-274.547	0	104.851	147.577	130.129	131.842	97.899	52.9941	34.656	10.873	43.7929	115.84	130.061	98.2589	13.3727	-48.4286	28.5794	52.9174	30.2384	-46.3207
21	24369978	24798401	0.4	SNP_A-8339104	CN_884466	349	3	0	4	57.0234	-2551.13	-355.849	0	57.0234	25.0753	53.9715	-61.5686	-31.7959	-209.264	-167.229	-176.497	-82.0549	-61.4942	-96.0092	-175.262	-309.235	-295.663	-251.305	-264.967	-324.571	-438.32
14	21531272	21913418	0.4	CN_635931	SNP_A-8348180	341	3	0	4	56.5683	-2950.19	-395.435	0	56.5683	20.363	45.6024	-79.3848	-58.5141	-239.596	-206.778	-214.333	-64.1689	-33.2977	-72.6519	-164.598	-315.131	-228.985	-182.553	-206.191	-282.372	-416.341
13	35033813	35389624	0.4	CN_651676	CN_653814	310	3	0	4	68.9786	-2426.53	-300.74	0	68.9786	35.2406	9.5207	-57.592	-45.3748	-204.402	-170.874	-197.209	-36.8189	-27.099	-88.2434	-173.793	-306.521	-291.19	-254.388	-273.622	-335.038	-443.514
10	84319247	84671222	0.4	CN_557410	CN_527321	325	3	0	4	49.6142	-2426.99	-249.358	0	49.6142	11.138	-21.9144	-92.0029	-99.9411	-255.159	-239.573	-261.924	2.0732	11.8388	-71.7627	-175.693	-328.673	-185.176	-164.175	-202.216	-285.98	-420.83
10	101312007	101680703	0.4	CN_501003	CN_503205	245	3	0	4	73.5679	-1794.4	-248.75	0	73.5679	66.2806	32.6838	-1.3721	-2.7255	-117.157	-94.9317	-120.165	-18.7191	21.1838	-21.5294	-93.7457	-197.375	-203.379	-161.972	-170.061	-214.805	-299.77
9	89144916	89544048	0.4	SNP_A-8693722	SNP_A-1781336	398	3	0	4	105.499	-3143.17	-463.67	0	105.499	45.4834	36.439	-103.032	-24.5814	-313.884	-194.941	-223.084	-165.226	-148.94	-234.403	-345.513	-510.373	-569.272	-521.864	-542.111	-614.641	-743.463
7	25269431	25628560	0.4	SNP_A-1881880	CN_1235615	324	3	0	4	80.5979	-2817.2	-400.372	0	80.5979	59.2224	69.6366	-30.5167	0.3787	-178.7	-133.311	-141.685	-83.8957	-40.7343	-72.9465	-158.421	-291.553	-310.779	-248.409	-253.142	-309.177	-420.862
5	63949443	64368931	0.4	SNP_A-1981906	CN_1150773	236	3	0	4	50.2421	-1960.65	-258.834	0	50.2421	44.4407	43.9774	-15.2942	-16.503	-124.457	-113.603	-122.462	-12.3558	23.3861	12.1392	-56.8462	-162.9	-89.278	-49.6484	-61.6023	-113.538	-208.977
4	47952327	48337323	0.4	CN_1080446	CN_1082635	199	3	0	4	15.5121	-1422.33	-148.344	0	15.5121	-19.0884	-40.5951	-95.4415	-94.4965	-203.372	-185.569	-199.642	3.3743	-39.3904	-87.8362	-158.281	-255.471	-140.932	-142.162	-175.14	-232.392	-317.498
3	181531740	181920181	0.4	SNP_A-1911274	SNP_A-8636348	186	3	0	4	18.9026	-1284.13	-154.155	0	18.9026	-12.1315	-23.7227	-76.7284	-73.6388	-171.142	-158.582	-168.363	-4.106	-3.8273	-59.0894	-119.675	-208.024	-106.036	-97.8508	-123.547	-174.926	-254.866
2	156178806	156552735	0.4	CN_832786	CN_802271	229	3	0	4	34.6109	-1603.31	-233.134	0	34.6109	24.8525	33.113	-47.8114	-20.0419	-144.892	-107.473	-108.777	-53.1955	-36.139	-60.0756	-116.396	-203.145	-162.859	-139.751	-153.922	-197.43	-275.583
18	10762311	11209792	0.4	SNP_A-1885559	SNP_A-8517816	322	2	0	3	0	-2179.16	-212.952	0	-83.9133	-234.267	-181.81	-407.221	-328.05	-604.349	-523.553	-503.584	-153.599	-286.231	-411.529	-553.114	-720.42	-473.838	-531.795	-620.394	-731.802	-871.326
18	53384376	53812405	0.4	SNP_A-8330503	SNP_A-8495421	301	2	0	3	0	-2233.08	-203.912	0	-65.9418	-179.102	-147.726	-316.523	-271.199	-483.057	-440.999	-428.624	-92.1473	-191.972	-293.486	-415.173	-566.172	-320.64	-362	-437.279	-537.819	-669.258
18	63027800	63437974	0.4	CN_795197	CN_797429	311	2	0	3	0	-1884.18	-126.619	0	-48.0191	-163.714	-159.585	-312.46	-271.371	-491.845	-434.967	-441.04	-69.761	-192.412	-308.39	-440.355	-597.935	-340.585	-401.953	-489.822	-599.043	-735.38
1	174960861	175301765	0.3	CN_450029	CN_451397	253	6	2	21	606.763	-2327.44	-361.392	0	179.645	329.145	319.155	462.127	447.877	598.19	562.214	555.564	23.2253	204.266	350.243	478.168	587.676	47.866	224.898	369.013	496.694	606.763
1	198344597	198608669	0.3	CN_487675	SNP_A-8328235	259	6	2	21	625.935	-2503.48	-381.853	0	187.12	341.26	332.173	477.326	464.436	617.987	582.466	575.315	20.1538	208.995	359.47	490.606	604.298	49.3619	233.77	382.504	513.25	625.935
20	61514813	61833786	0.3	SNP_A-2267168	CN_899297	125	5	2	20	127.701	-1136.44	-174.236	0	67.9879	106.304	114.973	116.698	123.113	98.6199	94.6285	97.8999	14.8921	79.5095	112.253	121.514	103.999	18.0984	81.7434	116.248	127.701	111.54
16	22851338	23169224	0.3	SNP_A-8432380	CN_728403	202	5	1	15	188.123	-1793.37	-270.133	0	101.71	158.637	143.907	177.45	178.962	147.191	127.838	118.518	34.8007	134.431	181.385	188.123	149.755	28.8629	125.518	173.231	182.269	146.795
14	91466353	91724665	0.3	SNP_A-8333136	SNP_A-8571390	155	5	1	15	127.248	-1257.9	-194.715	0	69.1349	106.859	121.575	112.595	112.337	83.5716	72.0845	69.9349	29.1252	97.2518	126.685	127.248	93.0249	22.1423	87.1629	117.135	119.489	87.8745
21	34181016	34514668	0.3	CN_878220	SNP_A-8343509	276	4	1	14	137.281	-2418.37	-317.023	0	100.931	131.832	122.19	102.51	75.0323	9.0349	-16.3157	-34.341	47.8748	126.866	137.281	95.211	-6.1375	5.8588	89.0923	105.402	69.9032	-24.3413
20	16990177	17292652	0.3	SNP_A-2089782	SNP_A-2062046	256	4	1	14	180.677	-2272.61	-313.122	0	120.006	176.475	158.525	172.75	130.262	102.161	69.4618	47.0432	58.997	153.911	180.677	157.248	76.794	-8.5586	88.7517	122.92	108.199	37.6337
17	39232262	39509537	0.3	CN_760911	SNP_A-8624902	149	4	1	14	115.721	-1237.17	-180.555	0	68.7033	105.669	107.556	113.583	109.196	84.9256	67.5483	56.8896	31.1902	91.6547	115.721	112.683	77.5774	10.9898	70.9828	97.1615	97.0557	65.6073
14	90932214	91268244	0.3	CN_663243	CN_665379	170	4	1	14	102.209	-1385.16	-203.957	0	65.6826	95.4807	96.1309	88.6991	70.5734	37.6351	21.3036	7.5284	29.5656	88.5324	102.209	83.1327	28.1147	5.8903	60.867	74.8512	57.7626	5.8111
13	24938850	25199582	0.3	SNP_A-2263900	CN_636517	206	4	1	14	135.093	-1815.84	-238.602	0	86.6437	125.914	119.596	119.402	88.7741	62.5963	37.6421	21.8049	40.2756	114.205	135.093	115.437	49.5871	-3.0266	69.4922	94.3592	80.8667	22.4658
13	29073552	29362084	0.3	SNP_A-1849740	CN_658038	172	4	1	14	101.546	-1572.54	-194.984	0	67.5021	91.6132	86.7202	72.4159	44.529	10.2087	-12.5118	-27.7271	45.6537	97.1697	101.546	70.9881	2.2808	15.7009	68.3048	77.1048	51.4123	-12.3572
12	6076793	6379556	0.3	CN_622687	SNP_A-8539565	171	4	1	14	101.626	-1514.76	-208.448	0	64.5407	90.957	98.8281	79.6021	64.8448	30.2285	17.3971	10.5343	28.9315	87.1798	101.626	84.2813	30.2726	18.8838	77.0739	94.5546	80.5376	29.7958
8	39949360	40212834	0.3	CN_1288190	CN_1288282	239	4	1	14	184.277	-2139.2	-281.565	0	106.786	180.602	121.199	156.863	115.501	95.0228	62.2267	41.6447	64.4259	158.366	184.277	162.674	88.4287	22.4334	111.08	141.704	127.173	60.8468
7	15712489	15996724	0.3	CN_1199762	SNP_A-2078697	278	4	1	14	141.902	-2265.08	-291.787	0	104.728	141.703	122.094	122.029	79.9424	39.898	8.3765	-15.1916	60.9546	134.586	141.902	102.188	8.7639	-18.5222	57.5265	72.1319	40.036	-45.0285
7	88146992	88398234	0.3	CN_1236890	CN_1239113	200	4	1	14	107.854	-1715.05	-222.928	0	76.3369	105.775	102.634	92.8425	68.055	30.8699	12.5828	-3.6784	33.2494	95.2557	107.854	83.0447	14.9865	4.5718	65.4897	80.2799	58.6866	-5.348
7	121822340	122147453	0.3	CN_1207851	CN_1210049	187	4	1	14	120.219	-1512.9	-218.044	0	75.4159	110.221	113.826	106.746	85.8725	60.2631	42.5621	30.7984	29.4365	97.6919	120.219	107.426	54.5745	11.8829	78.3612	101.879	90.5463	39.688
7	123087091	123368528	0.3	SNP_A-2301187	CN_1218747	178	4	1	14	109.256	-1421.76	-213.139	0	74.2304	105.613	106.213	96.4181	76.9605	43.0947	30.8742	15.8983	31.3223	93.2298	109.256	91.1176	32.6706	0.4249	62.0636	81.2002	66.4445	11.7258
6	5003583	5285174	0.3	SNP_A-8421997	CN_326467	246	4	1	14	147.355	-2175.83	-291.414	0	93.292	127.647	127.185	109.605	85.6549	35.732	14.5197	1.5056	45.6683	128.663	147.355	117.826	34.5356	23.1055	103.941	125.008	99.2567	20.9016
6	32376407	32717405	0.3	SNP_A-8395301	SNP_A-4206711	198	4	1	14	140.926	-1773.11	-191.838	0	82.4905	126.127	102.426	126.67	82.3917	81.6006	49.2625	21.917	60.7505	124.461	140.926	121.985	63.8877	3.1928	65.1221	84.9812	71.8419	21.7271
6	53017961	53331227	0.3	CN_1177979	SNP_A-8686133	229	4	1	14	147.017	-2106.83	-295.876	0	95.7124	135.356	141.219	125	107.099	59.112	43.4217	33.7926	26.516	118.542	147.017	127.79	56.606	20.4716	107.763	136.598	119.523	51.4372
6	68618216	68953757	0.3	CN_1219797	CN_1221994	225	4	1	14	124.118	-1798.28	-240.292	0	82.9592	114.548	106.454	97.1574	67.4149	26.6118	4.9173	-12.9903	44.9885	112.402	124.118	93.3607	15.8128	-0.9276	66.2671	82.221	57.2573	-13.9184
6	73587048	73917433	0.3	SNP_A-8669884	CN_1211138	241	4	1	14	121.927	-2033.83	-282.356	0	86.7374	111.284	113.613	86.0524	65.9679	4.3534	-12.6629	-25.386	39.8216	112.243	121.927	84.5054	-5.3395	-1.6993	68.737	81.4725	49.7175	-32.978
6	159526861	159856695	0.3	SNP_A-1933481	CN_1183728	280	4	1	14	140.216	-2716.93	-337.526	0	99.96	127.866	121.2	89.2735	63.3857	-15.8723	-35.5489	-51.7279	46.8528	132.309	140.216	90.0037	-22.6772	9.1269	94.4558	107.457	64.5497	-39.9329
6	164007921	164260442	0.3	SNP_A-8440999	SNP_A-8670016	213	4	1	14	148.332	-1951.64	-260.391	0	92.9468	139.734	127.237	128.855	99.4954	69.3945	41.5336	21.7025	46.8374	126.729	148.332	126.334	56.2754	11.8929	88.9141	112.725	95.2756	31.1134
5	14587618	14915043	0.3	SNP_A-2260522	CN_1093662	208	4	1	14	139.665	-1902.98	-259.655	0	89.2989	132.555	134.204	123.624	104.11	66.1583	49.6198	40.4154	32.8107	113.267	139.665	124.454	60.9717	15.3591	95.115	124.391	113.06	54.2492
5	32714847	32987930	0.3	SNP_A-8716497	CN_1136759	197	4	1	14	120.355	-1781.02	-213.173	0	77.8738	113.823	101.666	96.456	64.3122	31.7379	7.6839	-9.0001	49.7924	110.593	120.355	92.9235	22.2396	12.9238	74.9374	90.4063	68.8822	4.3586
5	78078171	78328797	0.3	SNP_A-1866636	CN_1146586	187	4	1	14	119.278	-1723.07	-225.92	0	79.2561	117.472	107.544	104.21	72.3084	39.4811	16.4897	-0.8024	41.0422	106.064	119.278	93.5474	23.618	-0.2046	64.5134	81.8168	61.6022	-1.5225
5	135810551	136062762	0.3	CN_1091203	SNP_A-4291185	148	4	1	14	71.7025	-1321.86	-168.887	0	49.9858	64.278	69.9716	44.7557	28.302	-11.6814	-26.2429	-34.3994	29.9761	70.9991	71.7025	43.1744	-18.0937	12.5143	53.666	57.7211	32.6433	-25.2011
5	154524348	154805284	0.3	CN_1087204	SNP_A-1803919	198	4	1	14	137.947	-1693.77	-217.757	0	81.5846	117.878	110.666	110.572	76.4694	53.7689	24.8329	8.961	57.3478	123.457	137.947	114.023	46.395	12.3361	79.9032	99.9769	82.5956	22.0469
2	4191739	4516928	0.3	CN_857286	SNP_A-2136306	301	4	1	14	134.311	-2353.5	-310.788	0	101.592	133.746	116.425	99.9139	65.1314	-3.4045	-24.399	-49.0237	43.9996	125.056	134.311	87.5709	-21.7002	-12.3154	66.1246	78.8603	38.5322	-63.402
2	35257887	35555057	0.3	CN_846114	CN_848352	231	4	1	14	99.4782	-1840.24	-241.011	0	74.6588	99.4263	92.5973	77.318	48.9582	5.0811	-16.5742	-35.8504	34.8524	94.0254	99.4782	64.7001	-16.0945	-8.8977	49.5827	57.7464	26.4522	-50.0794
2	101168083	101436773	0.3	SNP_A-1964257	CN_783575	159	4	1	14	109.759	-1393.63	-190.638	0	67.0836	100.237	100.654	99.6563	77.5437	60.3654	37.4506	25.0525	32.3717	91.2286	109.759	98.1885	51.8912	12.9782	70.7122	90.6144	81.1047	37.8884
2	119804561	120067135	0.3	SNP_A-8474709	CN_805877	185	4	1	14	133.512	-1619.88	-234.333	0	87.574	126.288	128.745	122.813	105.549	77.5724	62.87	53.4518	30.4165	107.104	133.512	122.92	71.5305	3.309	76.4074	105.149	99.2382	53.0686
2	135018991	135298598	0.3	CN_817013	SNP_A-2137541	160	4	1	14	98.4443	-1272.19	-181.159	0	67.5069	98.3034	94.914	92.0417	69.9743	47.0874	29.3853	14.5803	32.5701	86.2444	98.4443	80.666	29.8339	-9.841	43.0761	58.8331	45.7392	0.5579
2	205762433	206051771	0.3	CN_836068	CN_805498	222	4	1	14	132.566	-1837.55	-230.589	0	90.8162	129.714	104.173	121.28	70.3285	55.927	19.3367	-9.7688	56.818	121.694	132.566	103.321	28.2124	-5.1124	58.4899	73.2156	49.7813	-17.9627
2	218590477	218908053	0.3	CN_869927	CN_836424	157	4	1	14	109.149	-1441.26	-197.647	0	69.4127	101.449	107.668	99.0397	90.3053	56.7207	42.9036	36.356	26.705	88.6175	109.149	98.7264	52.8732	16.2935	78.2599	101.312	93.9702	51.4458
15	24100298	24411481	0.3	CN_665728	CN_667885	239	3	1	13	91.9161	-2058.58	-221.802	0	81.8629	66.0767	25.3701	18.9604	-21.7057	-82.4684	-110.058	-134.324	54.1979	91.9161	70.2416	6.5781	-102.859	2.7461	40.994	25.4141	-30.9003	-132.68
12	81778211	82066157	0.3	CN_603713	CN_605732	216	3	1	13	65.5619	-1698.08	-182.201	0	60.9364	32.6037	4.817	-14.425	-42.9207	-104.942	-127.572	-140.614	44.5704	65.5619	40.4484	-19.945	-118.853	-5.6482	20.8955	1.2578	-53.1363	-145.584
12	117485396	117797955	0.3	CN_591100	SNP_A-2110058	261	3	1	13	74.9071	-2122.26	-197.601	0	70.0037	34.1788	-12.6404	-34.6657	-75.8129	-159.818	-186.579	-211.711	59.3668	74.9071	32.1133	-52.6924	-184.03	-18.0009	4.0933	-28.2873	-102.325	-222.749
10	8128283	8425635	0.3	SNP_A-2176823	SNP_A-8280247	255	3	1	13	98.6082	-2246.81	-210.914	0	90.0638	82.0539	19.1502	26.3581	-27.7064	-85.0345	-118.877	-155.212	69.1407	98.6082	68.4178	-4.3578	-124.904	-15.9522	17.1502	-4.1202	-67.2749	-177.517
10	14198132	14448236	0.3	SNP_A-2117139	SNP_A-8431957	230	3	1	13	107.393	-2160.7	-238.837	0	99.1452	92.5338	43.6046	48.5135	3.4982	-51.8186	-81.2357	-109.186	62.5054	107.393	92.149	33.1993	-74.5177	0.9047	50.0874	42.5546	-8.2292	-106.843
10	24398108	24672349	0.3	CN_519384	CN_521549	236	3	1	13	85.499	-2040.07	-204.403	0	75.4315	56.0082	14.7643	2.2486	-35.9696	-104.906	-130.941	-150.933	53.8633	85.499	59.6963	-7.4773	-120.396	8.0033	40.4756	20.7445	-39.0838	-143.986
10	101692442	102040504	0.3	SNP_A-8452765	SNP_A-1819383	202	3	1	13	91.0915	-1623.52	-202.771	0	80.8883	80.0811	47.3852	44.3534	11.7862	-31.0005	-56.0376	-72.7593	48.7843	91.0915	84.2021	40.8234	-43.3925	0.8555	45.8976	44.1474	6.5035	-71.3954
10	128566729	128888081	0.3	CN_523428	CN_490625	220	3	1	13	119.254	-1830.01	-202.578	0	98.4793	105.29	58.7993	83.8937	36.9259	8.598	-24.6437	-50.7992	67.9168	119.254	116.378	74.4052	-10.9277	5.7028	57.6369	61.572	28.2877	-47.7342
9	72668173	72930186	0.3	CN_1304735	CN_1304842	199	3	1	13	63.0943	-1474.66	-129.177	0	53.375	22.0596	-14.3604	-25.835	-61.6979	-114.397	-141.06	-159.546	54.3878	63.0943	30.4921	-31.5786	-127.5	-3.4458	8.906	-16.5132	-71.1538	-159.512
9	88820787	89142042	0.3	CN_1327466	CN_1329576	251	3	1	13	96.8872	-1914.6	-191.765	0	80.324	61.9692	9.457	12.7032	-40.8191	-92.9209	-132.03	-162.142	70.8265	96.8872	66.8311	-4.2355	-120.811	-9.2936	20.2507	-2.2607	-64.6678	-171.763
9	109371225	109635888	0.3	SNP_A-8680565	CN_1307747	218	3	1	13	105.818	-1985.57	-219.706	0	78.985	66.7035	32.3064	23.4754	-13.088	-69.5117	-100.337	-115.278	61.2158	105.818	89.1495	31.0282	-71.9083	29.6916	73.9451	64.1976	13.2512	-82.8165
7	30187355	30444034	0.3	SNP_A-8616856	CN_1226742	160	3	1	13	66.0979	-1296.94	-160.346	0	44.9664	56.4374	59.3637	29.2172	12.6761	-29.6299	-43.4224	-51.6813	29.9171	66.0979	63.2451	31.0122	-33.6488	7.9412	43.4454	42.8244	14.186	-46.3114
7	123657148	123929446	0.3	SNP_A-8667719	CN_1221025	173	3	1	13	69.8127	-1346.53	-161.02	0	46.189	63.1225	55.7727	33.483	9.7404	-27.2579	-45.3001	-57.4463	34.2293	69.8127	65.819	32.4561	-35.0077	-7.7182	29.36	30.2273	2.0069	-59.99
5	41314125	41630861	0.3	SNP_A-8665419	CN_1148114	203	3	1	13	75.8966	-1541.58	-181.066	0	58.1068	70.7973	59.2506	49.3754	11.8423	-18.1036	-47.7282	-66.5677	38.2625	75.8966	71.2432	34.0267	-41.0562	-31.646	10.3752	12.6502	-16.3243	-82.336
5	88314369	88609692	0.3	CN_1128939	CN_1131165	157	3	1	13	41.9817	-1163.82	-134.862	0	34.1507	29.2746	16.6803	-19.7705	-33.6005	-89.9062	-102.446	-107.93	23.0191	41.9817	24.1733	-19.4696	-92.716	4.1707	23.8651	10.1067	-30.2485	-100.927
5	111200124	111460587	0.3	CN_1090717	CN_1092874	163	3	1	13	83.8003	-1343.77	-165.375	0	54.1119	80.6758	55.674	52.7495	22.4118	-4.8962	-27.765	-41.4416	42.2716	83.8003	81.8891	50.2973	-13.2362	4.1529	45.4655	48.6744	23.1016	-33.9908
4	159835658	160162854	0.3	SNP_A-4286953	CN_1057160	192	3	1	13	49.2873	-1509.07	-152.683	0	47.3488	13.0302	-13.6198	-38.981	-65.0435	-127.374	-145.522	-161.325	41.0895	49.2873	16.0823	-46.6824	-142.073	-3.5612	7.7074	-20.5156	-78.1378	-168.375
3	39455522	39781895	0.3	SNP_A-8611171	CN_1028400	245	3	1	13	51.4093	-2189.11	-186.912	0	49.4937	-0.4768	-35.532	-77.7055	-110.112	-204.507	-226.641	-243.536	49.089	51.4093	-0.2268	-89.6431	-220.568	4.4959	11.3374	-32.8195	-114.697	-238.263
3	194402067	194658208	0.3	SNP_A-2029437	CN_996939	186	3	1	13	47.9042	-1413.93	-148.269	0	44.2774	13.2517	-6.737	-30.5736	-51.8494	-112.628	-129	-139.531	38.75	47.9042	21.731	-33.7466	-122.306	-8.3535	5.7573	-13.3853	-61.701	-143.389
18	11891888	12218772	0.3	SNP_A-1836977	CN_736008	205	2	1	12	12.4619	-1566.73	-129.18	0	-4.3137	-53.8304	-79.4122	-130.596	-147.268	-241.906	-247.844	-260.022	12.4619	-15.23	-75.8291	-160.023	-271.918	-70.3119	-85.9265	-135.175	-209.453	-312.372
18	24868208	25206660	0.3	CN_749258	CN_751287	191	2	1	12	18.033	-1160.15	-16.4023	0	-50.0496	-101.206	-138.23	-181.443	-207.381	-287.047	-295.054	-313.833	18.033	-49.4474	-130.468	-220.855	-326.292	-94.8863	-147.087	-213.799	-292.262	-387.137
18	35659039	35933570	0.3	CN_775099	CN_777266	185	2	1	12	13.7484	-1326.25	-52.5038	0	-44.3549	-99.5036	-128.207	-178.823	-199.407	-284.646	-293.896	-308.924	13.7484	-40.0902	-112.895	-199.906	-306.482	-54.0118	-96.5275	-159.447	-238.386	-337.743
18	53121758	53380893	0.3	CN_768926	SNP_A-8446624	215	2	1	12	40.2656	-1643.21	-38.994	0	-56.5743	-121.419	-158.878	-215.775	-249.675	-340.825	-363.602	-381.837	40.2656	-27.8607	-121.661	-231.242	-362.327	-47.8667	-102.745	-181.663	-278.932	-399.387
18	71176325	71485467	0.3	CN_773651	AFFX-SNP_11029385	262	2	1	12	32.7908	-1905.91	-54.1225	0	-56.5322	-131.368	-172.515	-246.403	-278.416	-399.893	-415.287	-435.233	32.7908	-52.1815	-162.719	-290.96	-444.615	-130.801	-185.809	-270.528	-377.923	-513.288
13	42840841	43151109	0.3	SNP_A-8453318	SNP_A-2132109	281	2	1	12	56.3245	-2397.65	-195.341	0	37.8455	-20.5433	-64.7626	-119.321	-161.625	-275.658	-299.907	-325.987	56.3245	44.6067	-28.0556	-143.259	-303.431	-39.7029	-42.6875	-102.361	-203.555	-349.898
13	54055789	54326669	0.3	CN_641325	CN_641403	155	2	1	12	43.7481	-1122.52	-87.5074	0	40.712	13.6729	-24.3075	-28.6345	-63.0982	-98.6297	-123.162	-141.405	43.7481	42.3707	9.5079	-43.2968	-118.683	-12.6862	-11.4654	-37.7561	-84.3394	-153.82
12	86716029	87031863	0.3	SNP_A-4301504	SNP_A-2021816	198	2	1	12	31.2093	-1466.35	-92.6092	0	24.1408	-13.3708	-43.6416	-80.1523	-101.865	-179.083	-188.791	-202.762	31.2093	28.8746	-30.5069	-103.124	-202.355	-36.7213	-42.1291	-80.4482	-143.633	-235.19
12	89925697	90255015	0.3	CN_612648	CN_614674	226	2	1	12	34.3299	-1746.32	-141.61	0	31.4596	-19.3025	-57.5895	-92.8249	-123.588	-209.919	-223.027	-245.677	34.3299	27.8696	-35.6444	-121.458	-240.881	-44.9208	-52.3361	-99.7452	-177.088	-288.322
9	75351212	75614055	0.3	SNP_A-8523100	CN_1309198	191	2	1	12	46.3501	-1320.34	-77.7291	0	34.5886	-9.1476	-44.6134	-68.1212	-97.3149	-157.65	-175.275	-194.377	46.3501	29.4739	-18.9924	-89.1558	-183.969	-42.2473	-47.6749	-83.751	-144.062	-230.48
8	6947243	7225429	0.3	CN_1266416	CN_1282087	56	2	1	12	2.3722	-365.503	-6.4612	0	-3.1617	-15.6209	-19.7018	-35.1773	-38.6774	-63.8541	-64.9347	-66.1989	2.3722	-6.073	-21.2025	-41.631	-68.6477	-12.3383	-17.0832	-29.7343	-48.318	-73.8011
4	20435060	20753623	0.3	SNP_A-1929100	SNP_A-4272989	230	2	1	12	27.4501	-1503.65	-46.0172	0	13.3324	-62.5323	-112.196	-160.597	-188.002	-291.762	-294.19	-319.761	27.4501	-40.6093	-128.483	-231.839	-356.603	-158.245	-195.15	-258.202	-340.872	-446.882
4	62620854	62887940	0.3	CN_276959	CN_1078492	140	2	1	12	37.1518	-1017.67	-81.8821	0	32.894	-0.0575	-25.9148	-40.7911	-65.6262	-110.018	-126.768	-139.447	37.1518	33.9533	2.7561	-48.0957	-121.145	-2.3274	-3.1772	-29.4574	-75.175	-143.005
4	87098494	87428250	0.3	CN_1094537	CN_280962	240	2	1	12	38.7387	-1679.32	-128.752	0	31.8501	-18.4372	-46.6188	-88.9185	-110.293	-197.527	-209.992	-226.398	38.7387	27.1955	-24.3862	-104.526	-219.108	-22.1128	-28.9127	-73.3961	-146.955	-255.266
4	160474360	160745024	0.3	CN_1059336	CN_1059417	194	2	1	12	36.8572	-1653.28	-115.474	0	28.1444	-24.7544	-46.3876	-92.1394	-112.1	-195.59	-209.043	-219.213	36.8572	29.8299	-23.8051	-103.119	-210.654	-14.1459	-16.7952	-60.5207	-134.051	-235.195
3	111289297	111579386	0.3	CN_977599	CN_946064	199	2	1	12	30.3153	-1361.21	-90.5716	0	19.9768	-35.0557	-57.9512	-102.16	-119.797	-200.589	-210.406	-221.007	30.3153	9.5428	-43.5423	-118.041	-219.441	-28.9455	-44.2448	-88.655	-156.072	-250.889
3	145648562	145921896	0.3	SNP_A-8696339	SNP_A-4207206	223	2	1	12	35.5845	-1613.38	-114.929	0	19.0366	-35.3224	-67.2452	-109.982	-140.514	-225.935	-246.149	-262.662	35.5845	20.1205	-36.8229	-122.166	-241.012	-16.092	-28.6041	-77.62	-155.635	-267.385
16	69408394	69665069	0.3	SNP_A-8483141	SNP_A-8452031	189	5	0	8	191.108	-1545.59	-275.641	0	104.025	160.581	159.521	186.366	191.108	170.126	187.326	180.928	-13.875	56.034	101.589	121.107	108.039	-119.827	-30.9096	22.781	49.7143	43.7312
5	68532	329200	0.3	CN_1135175	SNP_A-1933397	134	5	0	8	101.044	-1119.96	-179.262	0	58.8507	88.1864	92.1371	94.2068	101.044	71.3725	88.3284	80.4751	-8.5189	46.7365	74.9565	80.896	58.5917	-27.2939	29.5147	59.4983	67.5027	47.5814
20	36384054	36671832	0.3	CN_892289	SNP_A-8474421	209	5	0	7	167.345	-1752.13	-266.179	0	102.513	158.468	159.548	167.345	145.319	124.036	110.749	96.1207	27.6218	117.136	153.835	150.851	101.748	-18.5464	71.0151	112.719	115.076	71.3993
7	76547548	76806610	0.3	CN_353238	CN_1243278	172	5	0	7	124.388	-1497.47	-214.258	0	92.1313	123.863	112.899	124.388	102.681	80.8964	65.4635	50.9594	28.326	96.1604	119.936	109.888	61.3174	-12.9828	55.8026	83.5733	78.4018	35.2351
7	148020716	148309709	0.3	SNP_A-8510259	SNP_A-8552213	153	5	0	7	124.124	-1310.44	-196.565	0	75.9548	116.772	121.579	124.124	110.228	95.6572	84.4114	74.5275	19.7655	85.271	114.913	116.473	84.4563	0.2592	65.9987	97.2904	101.268	72.1763
6	3798905	4100791	0.3	SNP_A-1984837	SNP_A-2148590	273	5	0	7	235.096	-2307.82	-326.401	0	146.718	226.913	187.755	235.096	176.085	171.032	131.742	95.4586	67.7307	178.764	217.647	203.229	129.176	-30.2264	82.9555	130.093	125.288	63.1346
6	84843234	85125592	0.3	CN_1204818	SNP_A-8636008	186	5	0	7	162.529	-1506.42	-240.913	0	99.791	151.177	157.479	162.529	162.448	142.217	146.004	139.292	3.5538	81.1272	121.044	132.877	110.287	-52.1761	26.0028	69.0126	84.744	66.813
21	31732893	32024744	0.3	SNP_A-4215842	CN_904743	179	4	0	6	114.889	-1387.81	-278.846	0	64.8386	81.0709	114.889	70.8166	113.223	21.8518	77.9213	88.1225	-77.8454	-23.6946	11.5476	-1.399	-38.3103	-185.369	-120.199	-88.3512	-82.703	-109.089
14	88458745	88804874	0.3	CN_687005	CN_689156	278	4	0	6	119.222	-2484.81	-416.687	0	84.3112	95.736	119.222	35.8396	85.4692	-75.829	-17.154	-3.8275	-100.158	-30.2738	-14.7618	-73.6302	-166.629	-260.275	-175.019	-154.352	-184.71	-263.297
13	24682082	24936309	0.3	SNP_A-1788151	SNP_A-1943789	170	4	0	6	72.6359	-1489.37	-269.54	0	46.2126	45.2732	72.6359	7.2592	52.5266	-57.5258	-13.1359	-0.2437	-89.4149	-50.0586	-22.936	-65.9791	-119.22	-200.961	-149.727	-132.746	-143.983	-185.707
13	32497198	32829692	0.3	SNP_A-8384950	CN_640947	315	4	0	6	95.527	-2590.73	-457.172	0	61.5569	39.4574	95.527	-55.1455	32.8995	-198.484	-109.228	-75.1454	-163.793	-101.938	-134.113	-209.099	-327.297	-408.375	-342.472	-338.79	-383.458	-481.051
12	22591655	22858619	0.3	SNP_A-8358585	CN_624135	182	4	0	6	77.6542	-1405.41	-261.939	0	53.6597	72.4279	77.6542	18.9812	63.2567	-44.5854	2.8995	12.865	-79.3687	-39.3775	-30.4069	-57.8317	-110.431	-210.099	-159.598	-142.621	-152.742	-194.255
12	42332262	42645871	0.3	SNP_A-1958188	SNP_A-8325401	183	4	0	6	56.674	-1287.62	-252.312	0	30.5339	40.6077	56.674	-19.2434	30.3126	-88.2431	-36.4859	-16.0826	-99.4604	-73.384	-76.2033	-102.679	-157.384	-236.78	-198.298	-189.016	-203.762	-247.034
7	24940418	25265338	0.3	SNP_A-2050557	CN_1233378	253	4	0	6	95.2119	-2060.09	-383.043	0	70.3575	54.1911	95.2119	-10.0766	59.3919	-110.882	-42.0926	-18.9593	-129.962	-73.4974	-83.6487	-129.464	-211.01	-332.717	-262.52	-244.859	-266.639	-330.238
7	88401755	88735870	0.3	CN_1239114	SNP_A-1823152	225	4	0	6	63.0706	-1530.67	-287.291	0	44.3419	46.2567	63.0706	-18.5484	32.9005	-112.862	-57.5105	-39.6716	-98.846	-75.1297	-71.1091	-124.596	-201.085	-271.205	-227.517	-221.913	-246.947	-308.768
7	89199676	89469107	0.3	SNP_A-8345286	CN_1245818	195	4	0	6	78.1702	-1450.26	-309.43	0	40.6869	35.426	78.1702	-38.5772	50.0716	-120.086	-32.9	-1.4009	-145.845	-120.861	-128.963	-159.848	-219.58	-328.256	-282.624	-271.465	-288.028	-334.161
7	123377258	123651421	0.3	CN_1218748	SNP_A-2088136	173	4	0	6	45.9118	-1359.06	-260.414	0	22.36	3.6759	45.9118	-56.3844	10.8679	-131.331	-66.8146	-39.3032	-122.964	-100.523	-100.54	-150.324	-207.014	-257.414	-225.254	-222.279	-240.816	-286.413
6	3445838	3793927	0.3	SNP_A-4242748	SNP_A-8648683	281	4	0	6	140.817	-2371.51	-430.808	0	91.2648	106.404	140.817	66.0004	116.06	-41.6471	19.1708	38.4712	-99.4311	-17.5765	7.3863	-36.0718	-120.383	-252.412	-159.869	-129.267	-146.8	-217.004
6	11704294	11989741	0.3	SNP_A-8496854	SNP_A-8427446	277	4	0	6	81.3764	-2324.3	-386.354	0	57.9854	52.3628	81.3764	-25.2076	28.8876	-148.242	-90.332	-70.4168	-104.351	-48.7765	-70.71	-132.192	-240.219	-285.88	-226.059	-221.572	-261.863	-352.194
6	50852705	51196481	0.3	CN_1171647	CN_1173708	223	4	0	6	64.9573	-1647.55	-294.011	0	42.1655	49.5109	64.9573	-16.0382	28.1234	-111.263	-62.7662	-46.3631	-91.8285	-55.3303	-53.1979	-95.9253	-173.713	-203.529	-156.765	-148.833	-177.26	-245.795
6	56222614	56522920	0.3	SNP_A-4211673	CN_1184414	222	4	0	6	65.6295	-1701.97	-298.56	0	50.0719	57.2722	65.6295	-12.5115	32.9638	-95.8995	-47.6943	-39.7964	-86.9521	-51.6241	-52.9682	-102.27	-175.329	-241.202	-191.387	-183.684	-211.808	-274.415
6	93882338	94182081	0.3	SNP_A-8517709	CN_1220393	227	4	0	6	70.8777	-1581.24	-340.87	0	38.558	33.0829	70.8777	-45.2837	32.2295	-143.414	-60.9425	-35.4205	-149.231	-125.386	-136.989	-177.47	-253.477	-348.181	-303.167	-298.163	-324.394	-385.817
6	136727367	137020986	0.3	SNP_A-2091983	CN_1159054	204	4	0	6	78.3841	-1550.19	-287.844	0	53.0502	64.8905	78.3841	1.249	51.8651	-76.2971	-25.5816	-8.9316	-98.071	-60.3103	-55.9135	-88.1214	-149.951	-235.142	-182.381	-167.81	-183.521	-233.727
5	19241148	19575629	0.3	SNP_A-8658902	CN_1131989	237	4	0	6	51.7736	-1799.75	-353.145	0	35.9893	18.1378	51.7736	-72.3366	9.0662	-182.065	-98.7328	-78.8277	-158.308	-128.99	-138.215	-201.772	-286.988	-351.673	-309.753	-309.094	-340.572	-407.007
5	39473756	39789651	0.3	SNP_A-4200347	CN_1136947	237	4	0	6	72.8276	-1798.08	-329.578	0	49.0033	54.6279	72.8276	-20.6752	31.9145	-114.737	-62.7219	-41.6756	-104.393	-61.5142	-68.7085	-114.22	-195.447	-280.272	-220.241	-207.576	-235.783	-299.92
5	101297241	101587316	0.3	CN_1103573	CN_1103669	180	4	0	6	44.7306	-1316.82	-241.4	0	29.0761	29.2793	44.7306	-27.6355	13.6567	-106.021	-56.0132	-40.4402	-91.5829	-61.4485	-69.6454	-113.216	-171.135	-219.782	-186.794	-183.826	-203.748	-250.857
5	131767750	132030268	0.3	CN_1104255	CN_1104335	167	4	0	6	85.9596	-1378.23	-269.843	0	51.6255	68.5316	85.9596	33.5377	71.049	-32.5374	8.9307	20.0011	-85.8548	-38.8784	-6.5015	-38.1923	-93.0672	-186.862	-129.238	-102.013	-113.494	-157.683
5	143613300	143884468	0.3	CN_1095808	SNP_A-2283074	156	4	0	6	51.8199	-1077.91	-236.86	0	21.1486	23.262	51.8199	-36.8969	20.7022	-104.545	-50.0019	-23.3369	-108.899	-87.1379	-89.8548	-114.791	-164.582	-224.759	-188.478	-180.52	-195.794	-236.947
2	16592199	16928122	0.3	CN_819940	CN_804799	275	4	0	6	116.627	-2358.31	-396.973	0	86.3994	108.031	116.627	43.8785	85.4035	-66.4721	-18.8855	-12.053	-85.0958	-12.8798	0.7376	-52.2913	-150.062	-239.479	-159.602	-138.268	-164.711	-246.701
2	34980809	35250265	0.3	SNP_A-8370060	CN_846112	153	4	0	6	55.686	-1085.12	-222.202	0	32.3415	40.5659	55.686	-11.7294	33.7363	-68.1917	-22.404	-5.8087	-81.3211	-49.9564	-47.4866	-79.6555	-125.661	-187.484	-152.347	-144.12	-157.894	-195.593
2	44750044	45059287	0.3	CN_866326	CN_866429	219	4	0	6	95.2259	-1719.41	-318.246	0	64.7769	87.1235	95.2259	31.7603	73.5613	-46.6656	-1.628	7.718	-88.4915	-30.0621	-14.1311	-57.5528	-126.234	-228.365	-165.96	-144.435	-164.234	-220.862
2	79913559	80172485	0.3	CN_847108	SNP_A-8576629	246	4	0	6	144.351	-1919.76	-382.258	0	89.6205	118.491	144.351	78.1757	138.859	-2.0773	63.5137	78.8574	-109.194	-41.6674	-9.9318	-46.5608	-113.521	-303.327	-224.652	-192.718	-199.983	-251.721
2	83221833	83500223	0.3	CN_867204	CN_869409	166	4	0	6	54.6563	-1188.47	-231.181	0	40.1689	48.8062	54.6563	-11.7787	32.385	-81.455	-34.6272	-25.7989	-84.3693	-53.5262	-54.1449	-89.7669	-144.194	-199.438	-157.944	-151.156	-171.83	-217.63
2	134355931	134682976	0.3	CN_812691	CN_814848	246	4	0	6	119.081	-2060.5	-423.69	0	47.5107	29.3335	119.081	-21.1685	78.5696	-111.462	-22.9532	26.9878	-176.866	-117.866	-97.2986	-145.921	-217.551	-363.596	-293.195	-268.256	-280.599	-335.815
2	150396718	150681438	0.3	CN_832590	CN_834794	236	4	0	6	47.0213	-1713.28	-292.849	0	38.2439	39.4223	47.0213	-38.836	2.6517	-134.015	-91.3015	-75.9581	-83.7366	-48.8662	-59.9746	-112.006	-195.766	-211.825	-170.134	-170.999	-204.847	-276.223
2	152576078	152909570	0.3	CN_813048	CN_815248	233	4	0	6	84.0725	-1741.95	-336.591	0	51.4237	43.4366	84.0725	-0.296	56.323	-83.0807	-26.1255	-8.8164	-119.672	-76.377	-49.2694	-96.3918	-162.933	-278.811	-215.502	-193.664	-205.849	-257.963
2	196781449	197034002	0.3	SNP_A-8495561	CN_820638	238	4	0	6	72.1074	-1802.73	-364.699	0	36.4243	15.4657	72.1074	-67.337	21.5733	-170.276	-86.6651	-48.7267	-158.997	-121.08	-131.689	-189.323	-269.531	-371.061	-315.969	-307.342	-332.807	-394.431
17	36407768	36675234	0.3	SNP_A-1852990	CN_743572	177	5	0	5	128.23	-1697.35	-211.999	0	85.6663	128.23	114.757	128.199	107.141	84.6842	74.4679	55.0667	27.6812	93.1411	120.541	107.713	60.5327	-16.0171	50.2691	78.3701	75.2119	33.9555
14	84713195	85008280	0.3	CN_667451	CN_669599	219	4	0	5	128.709	-1779.62	-222.018	0	90.3503	128.709	107.359	117.938	77.1757	53.7445	26.1953	-1.709	57.8004	116.974	124.623	94.2562	19.8344	-24.124	38.1026	53.1776	31.3681	-33.6848
12	57508241	57781395	0.3	CN_603184	CN_605354	237	4	0	5	100.583	-1993.03	-244.116	0	79.8676	100.583	89.1139	71.8474	40.1369	-11.3661	-31.741	-53.9761	34.9314	90.4754	91.231	50.0124	-39.5398	-14.8388	43.6029	49.6812	14.2332	-69.1853
12	61451611	61709259	0.3	CN_627009	SNP_A-1857515	232	4	0	5	122.355	-1968.68	-273.941	0	93.4129	122.355	118.717	97.3803	83.0915	19.6411	20.1585	2.8876	26.4472	91.5415	99.4688	65.4509	-13.9146	-55.4814	15.4616	31.9295	4.73	-66.0711
12	66299167	66613229	0.3	CN_084765	SNP_A-4230727	210	4	0	5	105.076	-1821.77	-219.044	0	79.1306	105.076	87.3312	79.2917	40.9781	1.2893	-21.784	-47.533	49.9818	102.667	100.328	58.5826	-26.0914	-6.88	47.3	51.2322	16.4445	-61.1655
11	22250806	22509496	0.3	CN_593349	SNP_A-8435674	195	4	0	5	79.9779	-1429.25	-144.613	0	65.1524	79.9779	15.9709	37.8856	-9.8957	-50.0101	-67.5879	-108.155	75.7266	76.7028	35.7085	-22.647	-112.222	-87.5038	-64.009	-77.8149	-120.747	-195.792
11	97538724	97880632	0.3	SNP_A-8377175	CN_577594	224	4	0	5	77.6273	-1602.08	-173.949	0	64.4004	77.6273	29.5877	41.3083	2.7066	-46.3582	-62.7619	-93.3691	71.8265	72.4891	48.2791	-8.143	-101.447	-75.5696	-43.8344	-55.3309	-99.7536	-181.014
7	9023619	9329163	0.3	SNP_A-8440817	CN_355575	281	4	0	5	101.266	-2261.1	-302.736	0	83.863	101.266	94.77	60.5913	36.8051	-41.4634	-53.6418	-71.8454	24.4647	85.7494	79.0321	23.0634	-85.512	-80.7038	-16.4264	-13.7607	-57.8748	-154.117
7	48836819	49152330	0.3	CN_1258573	CN_348343	246	4	0	5	109.097	-2046.23	-272.611	0	83.3711	109.097	106.511	79.7875	58.2465	-5.0512	-17.3167	-32.1177	27.0822	92.4583	97.6929	59.0378	-29.9521	-33.9259	35.1253	47.7254	16.0062	-66.0322
7	54719100	55055909	0.3	SNP_A-1920080	SNP_A-8641374	252	4	0	5	136.51	-2307.78	-310.144	0	101.035	136.51	134.418	113.764	89.6048	29.6638	13.0977	-2.9324	29.0704	111.786	129.505	97.4881	9.0518	-15.551	71.8989	96.2678	71.2395	-9.8708
7	90627289	90942854	0.3	SNP_A-8530495	CN_1254844	248	4	0	5	89.8674	-1931.04	-284.307	0	74.4881	89.8674	85.4242	54.8166	43.7554	-37.4746	-38.2472	-50.1339	1.886	60.5276	53.8725	4.9872	-86.0968	-104.633	-42.4365	-33.2451	-66.1261	-147.437
7	120536011	120881709	0.3	SNP_A-2198827	CN_337406	277	4	0	5	95.9108	-2137.79	-295.935	0	81.439	95.9108	91.3303	55.3286	30.8265	-42.5804	-59.6736	-78.4852	21.4753	84.7004	83.8314	35.5228	-66.9531	-29.469	34.7846	38.2752	-5.4168	-102.84
6	16053090	16333841	0.3	SNP_A-8379261	CN_319622	227	4	0	5	103.898	-2114.43	-277.752	0	81.6151	103.898	90.011	72.7531	53.6236	-15.3243	-22.2387	-38.1761	12.3069	85.4697	80.8363	36.1073	-52.4082	-56.6353	11.7945	20.0341	-13.893	-94.325
6	21042437	21293569	0.3	CN_1164256	SNP_A-8626300	176	4	0	5	82.8961	-1406.22	-187.101	0	61.7401	82.8961	79.2295	64.6202	46.1009	3.291	-1.2822	-19.4891	10.0304	49.5784	51.6759	24.6117	-36.0006	-59.9134	-16.6769	-9.7805	-31.28	-85.528
6	23030447	23353158	0.3	SNP_A-8374015	SNP_A-8524349	229	4	0	5	97.6131	-1768.84	-242.144	0	74.7647	97.6131	89.6938	68.6622	48.2509	-9.7162	-15.5306	-37.5665	13.2704	60.7442	60.4984	24.1502	-54.477	-78.3259	-25.3021	-18.5544	-47.7589	-118.387
6	45240242	45506509	0.3	CN_1166935	SNP_A-8319960	115	4	0	5	72.4764	-895.748	-131.625	0	48.7582	72.4764	66.6607	69.0432	55.1827	39.553	33.3649	21.324	12.0349	49.1968	70.1776	50.719	18.5865	-20.1364	18.1173	31.3098	23.5438	-6.3724
6	72220009	72516466	0.3	CN_1202317	CN_1204469	222	4	0	5	123.993	-2014.67	-261.038	0	90.163	123.993	113.118	107.922	79.0798	39.4392	22.7481	-3.0495	31.4516	99.547	111.106	81.5375	6.1177	-18.877	47.5688	62.519	37.9605	-31.5021
6	85312528	85633209	0.3	CN_1207032	CN_1209209	209	4	0	5	105.261	-1787.57	-212.364	0	81.978	105.261	84.3335	79.5139	41.0879	4.5483	-21.8437	-46.9628	46.8143	98.0996	97.5713	58.7326	-22.7653	-14.9522	39.4984	44.9918	12.7529	-60.8628
6	124854460	125132299	0.3	CN_1158709	SNP_A-8404070	181	4	0	5	119.612	-1431.66	-201.294	0	81.4044	119.612	101.843	112.02	74.9514	54.9581	34.4769	8.6757	36.1156	85.6349	92.2033	66.849	5.1562	-61.108	-6.6752	6.883	-11.0784	-64.1119
6	134882836	135165374	0.3	SNP_A-1953294	SNP_A-8292133	198	4	0	5	82.4009	-1727.73	-221.358	0	68.1232	82.4009	71.6015	48.5519	23.4735	-31.9086	-43.3173	-65.7186	21.2762	64.9347	58.7756	15.8839	-67.641	-52.4613	-4.661	-3.0599	-37.6241	-112.276
6	143953829	144260788	0.3	CN_1163575	SNP_A-2249568	248	4	0	5	110.288	-2029.74	-264.197	0	85.7738	110.288	106.056	83.3632	65.4996	-0.2151	-3.7826	-22.1828	16.4518	71.5795	74.2516	37.9509	-44.9879	-84.8239	-20.4309	-6.9962	-32.9461	-104.87
5	5655279	5934311	0.3	SNP_A-8480247	SNP_A-2085236	302	4	0	5	136.625	-2637.67	-342.493	0	105.939	136.625	122.718	98.5965	70.9205	-10.3925	-19.885	-45.6704	19.3928	92.3756	94.2383	42.8168	-67.9832	-96.0151	-14.9761	-0.9279	-39.088	-136.407
5	9900219	10205701	0.3	SNP_A-1921035	CN_1105886	304	4	0	5	168.059	-2857.97	-379.966	0	122.314	168.059	154.196	142.719	111.144	42.2742	16.3474	-3.517	43.2626	142.049	159.418	115.232	4.615	-52.1209	49.6313	75.808	43.0846	-54.0497
5	28732020	29054019	0.3	SNP_A-4210879	SNP_A-4238086	186	4	1	5	95.2033	-1393.14	-165.221	0	68.8054	95.2033	81.9649	84.4818	51.5734	30.8921	4.4854	-18.1697	52.1474	92.9047	94.312	66.6169	4.3472	-11.2522	33.3939	41.2262	20.1762	-35.2239
5	106819716	107106008	0.3	SNP_A-8655423	CN_1101634	237	4	0	5	118.071	-2155.29	-257.486	0	89.3862	118.071	96.2607	86.9982	50.9742	-1.8413	-16.9847	-45.9239	31.3271	82.55	79.1151	34.3898	-57.0325	-68.2702	-9.4487	-3.726	-39.2034	-120.084
5	115425901	115753690	0.3	CN_1117095	SNP_A-8354906	324	4	0	5	164.144	-2734.57	-366.598	0	134.268	164.144	134.822	133.955	85.8516	22.3834	-8.7853	-40.6764	62.9603	156.207	163.025	108.357	-13.0063	-24.6201	72.1968	88.5851	44.2458	-66.393
2	16931006	17273721	0.3	SNP_A-2300921	CN_822272	251	4	0	5	107.396	-1946.49	-266.367	0	81.1367	107.396	105.006	81.2753	58.4682	0.1135	-13.2976	-31.2942	19.3674	80.1734	85.2713	48.0147	-37.3238	-55.7355	7.8995	19.0275	-11.1654	-88.5589
2	40603500	40932230	0.3	CN_841712	SNP_A-4198911	266	4	0	5	92.3864	-2062.71	-278.33	0	82.5756	92.3864	87.0134	51.516	29.2087	-49.6187	-59.8492	-79.9518	22.678	77.0826	70.3819	16.5104	-89.8979	-64.5581	-6.9611	-7.9803	-54.6963	-152.158
2	45062230	45379095	0.3	CN_866430	SNP_A-8674739	276	4	0	5	166.907	-2543.37	-340.223	0	120.011	166.907	161.084	152.621	129.698	68.3613	51.7827	32.2081	30.5104	122.733	147.104	119.267	30.0645	-61.7152	38.2736	73.747	57.2556	-19.73
2	161312910	161595012	0.3	SNP_A-8459476	SNP_A-8400535	192	4	0	5	84.9665	-1644.33	-207.284	0	65.5796	84.9665	80.2192	62.426	37.9928	-5.9788	-14.7399	-36.6099	18.9823	59.9811	56.9624	22.5686	-47.9178	-67.1716	-19.6323	-13.1355	-38.2395	-99.3105
10	52127505	52411260	0.3	CN_543830	SNP_A-8287948	148	3	0	4	31.2162	-1080.92	-139.362	0	31.2162	12.378	-3.3993	-42.5672	-30.2587	-119.561	-88.3114	-104.719	-24.847	-14.707	-65.515	-112.999	-179.782	-151.981	-142.544	-160.584	-197.24	-253.991
7	20029065	20308062	0.3	CN_344148	SNP_A-8446257	202	3	0	4	16.6318	-1540.82	-229.474	0	16.6318	2.8046	9.3588	-83.9889	-41.0055	-182.33	-133.879	-122.391	-79.9105	-82.6887	-115.472	-172.287	-256.882	-225.221	-211.299	-229.861	-273.566	-345.539
7	76099426	76445231	0.3	CN_1236625	SNP_A-8655433	247	3	0	4	44.781	-1791.22	-249.056	0	44.781	34.5346	33.1102	-28.4034	-25.2732	-148.491	-133.194	-136.557	-25.6804	-1.6271	-20.8267	-86.309	-191.516	-106.32	-71.4485	-85.9697	-139.081	-235.999
5	115105209	115420915	0.3	CN_285548	CN_1117094	241	3	0	4	43.1924	-1851.03	-291.404	0	43.1924	27.1332	35.9742	-55.7571	-14.2391	-165.994	-116.225	-109.029	-82.8917	-55.428	-76.631	-153.196	-248.039	-268.633	-228.321	-233.287	-273.437	-350.909
5	124604130	124901223	0.3	CN_1099765	SNP_A-2052988	232	3	0	4	49.7275	-1736.04	-203.887	0	49.7275	41.4706	45.3776	-11.6632	-15.103	-109.279	-98.7428	-113.585	-1.773	12.974	-13.4733	-71.2617	-166.348	-131.3	-103.349	-116.448	-161.81	-244.565
4	160167401	160459001	0.3	SNP_A-8519101	CN_1059334	160	3	0	4	19.0662	-1117.13	-149.276	0	19.0662	-13.5932	-18.8729	-74.5904	-59.3585	-157.517	-132.469	-143.296	-28.6353	-35.8795	-80.7586	-132.009	-205.215	-140.708	-133.775	-155.384	-197.779	-262.449
18	65189113	65455516	0.3	SNP_A-2158363	SNP_A-8506071	254	2	0	3	0	-1485.49	-112.774	0	-49.4314	-151.341	-135.742	-275.984	-227.092	-420.372	-356.744	-362.293	-98.8612	-209.97	-303.402	-406.27	-527.024	-370.267	-417.675	-482.546	-562.291	-661.62
20	45975466	46193353	0.2	SNP_A-8400507	SNP_A-1874120	177	4	2	19	132.419	-1805.26	-249.928	0	79.2328	111.141	121.99	103.744	88.0381	49.3953	34.4359	27.5896	28.5672	106.291	130.616	114.73	54.2645	30.279	106.172	132.419	119.55	62.3192
16	13318334	13559362	0.2	CN_715089	SNP_A-2103700	233	5	1	15	284.91	-2226.26	-315.774	0	145.831	241.823	203.843	284.452	266.974	267.842	238.918	217.13	51.6962	181.983	255.538	284.91	260.075	26.388	153.981	229.13	262.594	244.123
21	27213253	27423496	0.2	CN_897547	SNP_A-8579473	207	4	1	14	135.632	-1881.27	-260.5	0	90.7194	124.98	125.413	114.964	88.272	53.189	31.3457	17.786	38.383	115.731	135.632	112.956	43.355	9.7378	87.8381	110.219	90.0941	25.1049
21	45339849	45564447	0.2	SNP_A-8346090	SNP_A-2020604	162	4	1	14	92.6618	-1559.22	-209.777	0	65.7588	90.4301	87.7167	80.7293	78.2953	24.8247	15.7082	8.6585	20.4516	78.7225	92.6618	75.8134	17.6254	8.4407	65.7905	82.0089	68.2058	13.7273
20	19361156	19585342	0.2	CN_883251	SNP_A-8691142	239	4	1	14	134.605	-2482.77	-302.254	0	101.189	133.936	126.768	105.033	82.8614	19.592	-0.7025	-15.6638	37.6323	119.861	134.605	99.3675	8.1072	20.7578	102.455	121.32	90.9028	4.502
20	39463992	39708040	0.2	CN_874938	SNP_A-8351175	136	4	1	14	64.5259	-1137.53	-140.292	0	46.3462	60.7522	63.2729	49.6301	25.7759	4.7846	-15.6928	-28.4731	26.2457	61.8755	64.5259	41.8841	-9.4493	-0.1346	35.1409	39.7114	20.1457	-27.3987
20	50806945	51056609	0.2	CN_872973	SNP_A-8359090	180	4	1	14	109.057	-1581.78	-210.944	0	74.3702	102.403	99.8983	88.8396	62.3777	29.3164	8.716	-5.5771	37.4399	97.1891	109.057	84.7431	19.2138	9.8395	68.5659	83.1294	62.6186	1.6235
20	52463873	52693893	0.2	CN_883921	SNP_A-2007781	174	4	1	14	128.386	-1476.97	-204.453	0	82.0845	121.725	117.595	120.16	93.8776	75.2355	54.2096	38.7453	41.8899	107.733	128.386	115.799	64.5853	3.8534	70.7528	96.0207	88.1967	41.8838
20	58211781	58387120	0.2	SNP_A-8648928	SNP_A-8333589	221	4	1	14	175.581	-2002.62	-259.471	0	105.055	165.785	135.476	156.314	117.896	90.8581	58.164	37.8355	69.3349	153.925	175.581	152.817	79.4828	13.011	96.7769	126.296	112.748	49.1853
17	52691154	52862610	0.2	SNP_A-4300909	CN_732907	159	4	1	14	128.251	-1481.83	-205.015	0	78.9811	117.189	115.186	117.557	90.1542	74.0772	52.3347	36.7779	43.2465	109.112	128.251	114.248	62.9557	7.6969	72.426	95.64	86.4	40.3586
17	61288439	61467902	0.2	CN_746175	SNP_A-2226706	118	4	1	14	87.723	-979.472	-136.119	0	53.8072	82.7504	83.9035	84.0706	71.3762	51.2562	41.3658	29.0552	29.5078	73.9583	87.723	78.9839	43.2256	4.7449	50.1996	66.7247	59.8696	27.1045
14	100131302	100294675	0.2	SNP_A-2169061	SNP_A-8390250	114	4	1	14	94.2674	-1004.98	-145.729	0	53.3278	86.1755	91.3805	90.6552	86.4288	65.8944	56.7729	51.2047	25.819	75.7382	94.2674	91.4612	61.5074	12.3169	59.2333	78.3509	76.2985	49.7381
13	24470918	24680987	0.2	CN_634277	SNP_A-2148226	157	4	1	14	117.188	-1411.3	-187.608	0	68.3853	101.918	106.977	100.346	80.7962	60.2348	40.7737	32.478	37.8146	98.5308	117.188	104.559	57.051	12.5476	70.5532	91.1092	82.6249	40.6334
8	140421232	140667044	0.2	SNP_A-8534799	SNP_A-8286299	263	4	1	14	175.294	-2537.45	-318.467	0	107.919	172.627	114.611	130.394	93.3967	41.1775	12.0949	-6.9113	64.2099	156.51	175.294	138.574	40.6581	36.9052	126.204	147.824	117.081	26.6403
7	148815075	149039594	0.2	CN_1195251	CN_1197402	123	4	1	14	81.0491	-1028.13	-147.763	0	50.2324	79.7162	78.2823	68.6912	55.4084	36.3993	22.0017	13.8418	25.9133	69.6973	81.0491	69.6352	33.238	6.119	49.6373	63.5226	55.0429	21.984
6	19948178	20107101	0.2	CN_1157650	SNP_A-8623027	146	4	1	14	97.9059	-1336.05	-176.848	0	62.7164	91.8357	96.7624	90.6772	70.0705	50.1188	31.4197	19.3469	28.2387	81.9934	97.9059	85.2701	39.4684	-0.1819	53.4794	72.243	63.121	21.6282
6	33132477	33303983	0.2	SNP_A-1872163	SNP_A-8670777	93	4	1	14	77.7705	-1015.8	-115.194	0	42.9388	61.6859	65.9141	58.4233	36.4714	29.0689	8.0624	-1.9521	31.7412	69.3271	77.7705	64.5397	28.676	19.1461	53.3991	62.4268	52.1708	20.2723
5	11639703	11859503	0.2	SNP_A-8571457	SNP_A-2165979	169	4	1	14	96.7567	-1485.51	-199.395	0	66.2504	88.7136	91.7256	72.3393	51.8015	16.0106	-0.4134	-12.11	34.513	89.0892	96.7567	70.9889	10.0049	10.3784	63.1541	74.0857	53.1369	-3.2466
5	37965284	38197535	0.2	SNP_A-1961242	CN_1128013	211	4	1	14	127.728	-1860.26	-238.243	0	80.6679	117.122	103.465	101.8	61.9904	34.7633	1.6628	-17.1812	52.6664	118.251	127.728	96.8557	21.9889	4.4725	71.345	86.239	62.1336	-5.2293
5	89272304	89474751	0.2	CN_1135576	SNP_A-1787792	106	4	1	14	43.0486	-820.944	-110.646	0	33.4759	38.7276	40.0623	31.8323	17.031	0.5957	-11.4323	-19.1002	11.6278	39.3264	43.0486	28.6027	-6.5399	-13.6951	14.7829	21.4446	10.6343	-20.7385
5	156877014	157115500	0.2	SNP_A-2292720	CN_1102608	156	4	1	14	113.808	-1279.82	-174.581	0	71.5721	110.918	105.635	104.23	85.5243	66.9508	50.1715	37.5794	40.7851	97.2666	113.808	101.766	57.5238	4.6426	62.3376	83.4091	75.9888	36.6351
2	10584486	10751891	0.2	SNP_A-8572286	CN_816524	128	4	1	14	108.893	-1140.24	-173.447	0	64.8604	98.3729	107.029	103.597	89.1189	79.6837	66.5322	59.0961	24.0059	84.2662	108.893	107.943	78.1188	9.1012	67.6702	94.9527	97.7824	71.8316
2	53497549	53700469	0.2	CN_844158	SNP_A-8415479	167	4	1	14	86.4646	-1405.78	-180.87	0	61.4138	84.2627	78.1818	69.326	37.0544	13.6499	-11.7837	-30.4236	35.1882	82.4032	86.4646	58.952	-3.9109	-14.0619	33.202	41.4843	19.5056	-36.9192
2	70689566	70893860	0.2	CN_867005	SNP_A-2065461	170	3	1	14	88.7616	-1799.71	-206.903	0	61.0297	75.0952	78.9815	49.5997	27.6888	-19.5905	-38.5407	-50.006	37.628	88.4694	88.7616	52.2595	-23.8819	25.4985	75.6276	79.2769	47.2903	-24.1795
2	120971267	121197330	0.2	CN_810207	CN_810285	160	4	1	14	98.5194	-1498.86	-200.413	0	63.7214	88.4571	94.1394	78.4098	68.799	28.4635	11.5792	2.6807	28.2344	84.8282	98.5194	79.8747	24.9534	15.3506	70.8885	86.5499	71.3412	20.5322
2	124452079	124641110	0.2	CN_829875	CN_832013	157	4	1	14	91.4815	-1446.33	-153.635	0	60.3364	84.8059	78.8684	75.5843	44.0699	25.5539	1.2872	-14.5708	46.5977	87.7702	91.4815	67.2893	9.8155	5.2305	49.8138	59.5574	41.347	-9.9043
2	134688578	134866474	0.2	CN_814850	CN_816962	152	4	1	14	83.6542	-1370.04	-175.586	0	52.9753	69.5916	76.0634	52.6076	33.3482	0.1472	-18.4511	-26.5554	35.776	80.5743	83.6542	56.4966	-4.0836	6.0803	50.8292	57.6712	35.1088	-20.4986
2	152915010	153109611	0.2	SNP_A-4281366	SNP_A-8672785	159	4	1	14	110.741	-1339.81	-179.3	0	67.8599	100.099	95.846	98.1574	67.91	56.3676	31.7142	15.446	39.2292	96.0635	110.741	94.6474	45.3058	1.3284	54.2237	70.8033	59.0065	15.0216
2	183839889	184062041	0.2	SNP_A-8507923	SNP_A-8468481	129	4	1	14	72.2143	-944.516	-118.724	0	47.3804	58.145	66.1592	48.0253	29.5071	9.4654	-8.7315	-18.019	32.7079	68.2431	72.2143	53.1296	7.681	5.957	41.1439	48.4048	32.9524	-8.6673
2	223536070	223723997	0.2	CN_861087	CN_863267	156	4	1	14	88.5427	-1371.39	-168.022	0	63.7778	87.7657	79.6137	66.659	41.0866	5.4722	-12.34	-26.5195	41.906	85.7043	88.5427	59.6313	-4.0866	3.0725	50.7663	59.6436	37.6012	-19.4607
2	238125410	238311824	0.2	SNP_A-4272113	SNP_A-8621561	154	4	1	14	124.209	-1526.65	-199.986	0	76.4192	111.736	119.641	110.527	95.9991	67.8517	55.7567	48.5734	29.0754	98.5811	124.209	115.613	68.6828	22.5261	89.7525	116.96	111.909	68.9412
15	94536904	94751076	0.2	CN_701960	SNP_A-8648850	178	3	1	13	68.1452	-1519.99	-149.163	0	65.8894	43.6634	8.4208	1.3118	-30.503	-84.5418	-104.352	-120.699	49.2513	68.1452	43.4181	-12.3659	-101.912	-9.947	12.6329	-4.0276	-50.8823	-131.548
13	32291342	32491270	0.2	SNP_A-8428502	SNP_A-8545201	188	3	1	13	84.7574	-1686.2	-192.947	0	64.5385	83.4164	72.9166	59.388	27.0807	-13.5614	-34.9953	-55.2306	39.5351	84.7574	82.3258	44.5904	-33.504	-19.1408	27.1667	30.9757	0.3611	-69.5209
12	39582449	39817182	0.2	SNP_A-8370054	SNP_A-8304705	158	3	1	13	57.0761	-1268.69	-144.561	0	44.836	50.1492	47.6425	26.8698	1.3377	-34.0713	-51.1086	-68.4628	30.5963	57.0761	47.9133	12.8979	-52.1488	-12.9853	14.7787	9.8407	-20.6028	-80.4371
12	103985553	104233725	0.2	SNP_A-8360253	CN_579872	191	3	1	13	52.3178	-1664.09	-170.343	0	49.4209	15.7532	-14.6517	-36.8307	-63.8297	-127.122	-144.725	-162.585	40.302	52.3178	19.3318	-44.338	-141.821	-1.0242	12.943	-13.7261	-70.9648	-162.585
10	84674912	84883467	0.2	SNP_A-1918155	CN_527411	165	3	1	13	53.7106	-1255.53	-108.814	0	48.9444	18.0857	-12.194	-23.5818	-54.0001	-101.849	-123.691	-138.498	47.7657	53.7106	22.5845	-34.1771	-119.281	-4.4523	4.5976	-20.1728	-70.1851	-148.276
10	130057287	130226934	0.2	SNP_A-2159816	SNP_A-4297768	184	3	1	13	82.6136	-1724.15	-182.217	0	76.9021	65.5612	29.7108	35.303	-0.4756	-41.5812	-67.059	-87.3855	49.5956	82.6136	68.6281	21.0861	-63.964	-6.1949	29.9584	22.7588	-16.5387	-92.7604
10	130722007	130961684	0.2	CN_501604	SNP_A-8479298	211	3	1	13	99.7281	-1786.39	-206.416	0	88.463	86.6784	37.4204	52.8066	5.8494	-32.6578	-65.755	-97.4026	63.4838	99.7281	81.3218	26.1821	-69.4961	-19.8094	17.873	7.0456	-39.2247	-124.119
9	85035636	85255767	0.2	CN_393356	CN_1324981	223	3	1	13	83.3754	-1930.82	-176.716	0	71.8406	47.3394	4.258	-5.063	-47.4663	-109.444	-136.715	-160.166	65.5251	83.3754	48.1113	-23.3425	-134.544	-7.0335	15.989	-9.3683	-71.0596	-172.913
9	89549994	89727712	0.2	CN_1331694	SNP_A-8573966	143	3	1	13	60.9758	-1331.28	-143.192	0	58.0197	39.7661	17.4547	8.449	-14.7399	-55.3168	-74.1645	-85.434	35.0114	60.9758	47.3437	7.0125	-62.0518	15.0687	40.9863	31.475	-4.7003	-69.9679
9	90555438	90790017	0.2	SNP_A-8567211	CN_1332246	185	3	1	13	56.6463	-1628.34	-154.575	0	52.7673	18.6957	-8.3889	-34.1697	-60.9637	-126.069	-145.971	-160.412	44.4486	56.6463	25.1584	-37.653	-134.707	7.9595	23.9096	-1.6526	-58.6343	-150.018
9	92231759	92462092	0.2	SNP_A-2123605	CN_1333444	160	3	1	13	65.6912	-1176.62	-109.885	0	60.1601	44.925	-1.7386	6.9613	-33.9372	-67.0595	-92.2015	-115.275	56.2796	65.6912	39.92	-10.5681	-88.4933	-13.2099	1.6176	-15.5894	-57.5134	-127.034
9	102549673	102784308	0.2	CN_1296383	SNP_A-2152785	176	3	1	13	60.8885	-1332.2	-129.653	0	56.8906	37.6965	-2.2797	-5.601	-40.3741	-82.0548	-107.726	-126.222	46.3191	60.8885	33.7981	-20.4294	-104.347	-14.3731	0.2732	-20.4791	-67.4073	-143.288
7	7407720	7563039	0.2	CN_1225294	CN_1232027	113	3	1	13	43.3108	-938.179	-104.84	0	30.3732	37.2014	37.4908	14.0023	-4.8605	-33.2921	-46.3684	-57.5892	23.8095	43.3108	35.889	8.4444	-41.3605	1.8014	21.3639	16.1473	-8.8616	-56.3544
7	22478568	22697724	0.2	SNP_A-2293985	SNP_A-2118899	142	3	1	13	66.972	-1270.94	-143.205	0	50.9083	56.82	56.7287	31.2434	10.5215	-26.8362	-43.8392	-53.8176	34.4106	66.972	63.2031	32.092	-30.5603	13.7547	47.7795	48.1615	21.2333	-37.2238
7	25635260	25804744	0.2	CN_1235616	CN_1237800	146	3	1	13	62.432	-1320.62	-160.768	0	56.937	53.8171	48.0098	29.7036	12.4447	-27.3647	-40.5739	-51.5058	26.2186	62.432	59.8577	28.9512	-32.6944	3.5155	37.8996	36.7026	8.6562	-48.9913
6	54039026	54262148	0.2	CN_1178080	SNP_A-8678860	167	3	1	13	71.685	-1265.53	-132.912	0	41.2106	55.6088	46.5272	29.9859	-2.9453	-33.4048	-59.4184	-74.5966	44.077	71.685	63.9258	24.3301	-45.0792	-0.7052	28.1619	23.7104	-9.0463	-72.2824
6	125933038	126179617	0.2	SNP_A-2204858	SNP_A-8683730	170	3	1	13	72.9627	-1405.43	-168.538	0	52.6939	66.7952	63.3587	39.8782	17.0195	-24.6023	-40.7649	-54.2347	34.807	72.9627	71.6713	35.2878	-34.1313	2.0411	42.598	45.5593	13.2449	-51.6001
6	129734400	129901011	0.2	CN_1185334	CN_1187492	140	3	1	13	51.7173	-1162.39	-137.764	0	43.2859	39.5266	39.5433	13.619	-8.2473	-43.4154	-59.8726	-73.5954	25.9267	51.7173	42.9845	8.9359	-53.4547	-2.354	23.4706	17.4385	-13.2102	-71.5929
5	97901052	98054785	0.2	SNP_A-8525588	CN_1146926	117	3	1	13	57.8914	-1024.66	-113.952	0	40.8083	54.4809	47.9598	35.9994	9.9096	-11.9662	-28.4091	-43.2637	33.9595	57.8914	52.2058	24.8862	-25.5339	-2.0179	23.3832	21.5972	-0.6585	-45.6105
5	150712050	150890160	0.2	SNP_A-2064615	SNP_A-2109738	143	3	1	13	67.6856	-1530.13	-168.391	0	50.6761	63.74	64.6482	41.8077	18.7958	-16.2639	-33.6593	-46.8439	29.9006	67.6856	66.3722	35.9863	-26.7748	14.5847	53.5522	55.0759	27.7141	-31.5163
4	169828987	169987574	0.2	SNP_A-4282877	SNP_A-1953794	156	3	1	13	51.5427	-1419.92	-138.659	0	48.4658	18.8819	-5.9771	-21.743	-47.6527	-99.0253	-116.793	-129.614	36.1514	51.5427	25.5756	-26.1162	-107.617	6.2801	23.2478	3.8952	-42.6648	-118.858
3	2249955	2476723	0.2	SNP_A-2248829	CN_1012308	197	3	1	13	69.984	-1484.62	-146.242	0	67.2219	50.3406	-0.6634	4.3215	-39.9953	-86.6088	-113.57	-143.322	55.9989	69.984	41.524	-20.4034	-115.992	-23.598	-5.8285	-27.9865	-80.5179	-166.879
3	3778229	4011148	0.2	SNP_A-2024577	CN_1030585	205	3	1	13	70.3888	-1663.95	-125.429	0	49.3641	16.6484	-32.2898	-37.8909	-85.3989	-134.412	-166.849	-194.389	70.345	70.3888	25.6564	-47.9009	-153.825	-6.5375	-0.8121	-35.1246	-99.0219	-195.812
3	16404539	16632706	0.2	SNP_A-8328351	CN_1004926	154	3	1	13	40.2792	-1357.72	-137.785	0	39.1722	-2.6831	-22.9697	-50.0476	-71.7352	-128.535	-145.868	-156.234	32.7733	40.2792	8.9988	-48.3593	-133.326	1.4656	10.183	-16.3066	-68.0278	-147.202
3	125702402	125893714	0.2	SNP_A-8318137	CN_982413	192	3	1	13	61.9637	-1752.19	-173.707	0	58.0968	26.5617	-6.6459	-30.3765	-58.8236	-129.912	-145.945	-164.602	45.9106	61.9637	27.5548	-40.576	-144.299	-12.835	8.0918	-16.2495	-74.5201	-169.124
2	41056778	41237298	0.2	CN_844007	SNP_A-2249049	179	3	1	13	47.6396	-1380.25	-164.735	0	40.6844	41.5778	42.2254	5.1219	-10.0943	-60.4517	-73.2101	-83.8989	19.0708	47.6396	39.0899	2.1981	-67.3006	-5.0548	22.9255	16.0231	-18.0906	-84.0727
2	133202964	133448900	0.2	CN_806202	SNP_A-8597937	193	3	1	13	62.5513	-1780.37	-200.462	0	53.7135	60.8665	59.3451	29.0936	11.6781	-47.8737	-60.9616	-77.0026	25.0374	62.5513	53.8995	10.1958	-70.8465	-27.6174	9.7864	5.3796	-30.7524	-103.248
2	169067204	169281340	0.2	CN_835198	CN_182920	175	3	1	13	77.7318	-1525.51	-186.092	0	68.1545	76.3376	68.1978	52.9091	27.9694	-15.9496	-34.067	-49.9804	38.1186	77.7318	74.6738	38.3719	-36.2494	-12.8403	30.0466	32.3557	2.6567	-64.1289
19	5998963	6158737	0.2	SNP_A-8568228	SNP_A-8673937	95	2	1	12	22.5189	-826.538	-57.2317	0	19.2732	-15.6183	-32.7606	-50.3978	-67.2468	-103.34	-113.764	-123.175	22.5189	12.4143	-15.9876	-56.6541	-111.501	-3.783	-10.0113	-33.4625	-69.6369	-120.52
19	13211329	13457709	0.2	CN_793439	CN_793522	154	2	1	12	27.6963	-1294.03	-100.06	0	17.8388	-34.4673	-44.9281	-90.1944	-106.43	-174.249	-190.015	-195.72	27.6963	17.3032	-25.1092	-89.3413	-177.917	1.886	-6.4353	-44.3967	-104.252	-188.328
18	3070258	3313984	0.2	CN_761959	CN_764258	170	2	1	12	13.3005	-1275.18	-62.4696	0	-29.9701	-70.4948	-105.159	-137.986	-163.304	-231.042	-240.807	-260.436	13.3005	-27.6787	-89.4472	-165.482	-259.755	-67.2111	-98.3748	-149.897	-216.706	-302.397
18	27396204	27557491	0.2	SNP_A-4279984	CN_757513	118	2	1	12	3.7005	-945.537	-66.1424	0	-24.7702	-50.2244	-72.7327	-98.248	-114.319	-165.748	-171.823	-183.73	3.7005	-19.7843	-60.8729	-113.732	-181.166	-46.0234	-60.1369	-92.8017	-138.982	-200.805
18	28135209	28345302	0.2	CN_753647	SNP_A-8509830	164	2	1	12	8.1473	-1241.28	-68.1881	0	-31.961	-77.4801	-102.343	-140.995	-163.477	-231.127	-242.098	-259.964	8.1473	-28.8034	-87.6463	-161.784	-254.569	-49.3206	-81.7032	-134.553	-202.849	-289.666
18	33798077	33964919	0.2	CN_733612	SNP_A-8533280	128	2	1	12	7.8832	-947.772	-56.3049	0	-26.9609	-51.4534	-80.3134	-97.2823	-123.882	-168.235	-183.017	-197.459	7.8832	-18.9516	-62.414	-118.306	-189.623	-52.9607	-70.4447	-105.545	-153.954	-218.137
18	41964946	42202580	0.2	CN_775205	SNP_A-1907512	131	2	1	12	3.5785	-981.673	-48.3226	0	-43.5083	-82.9871	-101.465	-139.561	-155.69	-215.378	-226.302	-235.477	3.5785	-32.1793	-84.891	-149.202	-227.714	-43.9156	-73.9115	-119.513	-177.14	-249.538
18	45748391	45991113	0.2	SNP_A-2313476	CN_799217	205	2	1	12	20.9741	-1597.14	-104.249	0	-29.9136	-74.978	-109.132	-154.235	-181.829	-269.887	-283.089	-300.205	20.9741	-20.3081	-92.1565	-184.182	-301.028	-77.1395	-104.134	-161.978	-241.996	-347.778
18	48564770	48805910	0.2	SNP_A-1847904	CN_781826	179	2	1	12	2.3912	-1238.97	-37.2469	0	-41.0841	-90.9369	-127.389	-170.743	-193.535	-274.045	-277.156	-297.856	2.3912	-56.4675	-129.611	-213.856	-314.104	-100.929	-145.758	-206.729	-280.252	-370.361
18	59546875	59762952	0.2	CN_773369	SNP_A-8365258	184	2	1	12	20.2626	-1270.15	-31.7952	0	-51.3597	-103.502	-130.054	-179.925	-202.055	-282.608	-293.374	-306.185	20.2626	-35.6979	-110.531	-198.353	-303.977	-54.6124	-100.258	-164.324	-242.904	-340.414
18	61563017	61719665	0.2	CN_784365	SNP_A-4233484	149	2	1	12	10.203	-1069.74	-49.8752	0	-25.8571	-71.5676	-95.1019	-136.635	-149.37	-222.555	-223.78	-236.238	10.203	-31.9709	-90.7868	-161.844	-248.649	-76.7227	-106.216	-153.368	-214.233	-291.807
18	61807343	62028295	0.2	SNP_A-8372004	CN_788664	190	2	1	12	5.8056	-1243.85	-45.3072	0	-41.0817	-96.6392	-124.05	-174.533	-193.974	-277.756	-282.985	-296.544	5.8056	-47.3298	-118.21	-203.399	-307.663	-68.842	-111.938	-174.293	-252.066	-349.467
18	63438429	63659248	0.2	SNP_A-4204672	SNP_A-8446958	185	2	1	12	10.3396	-1215.25	-40.4002	0	-31.8105	-80.8627	-112.288	-160.233	-173.409	-260.278	-261.779	-279.027	10.3396	-45.5165	-117.286	-200.986	-301.08	-119.439	-156.702	-211.267	-279.848	-366.592
18	64430809	64650528	0.2	SNP_A-8450248	SNP_A-8691427	151	2	1	12	11.035	-963.654	-48.5244	0	-32.5161	-63.0991	-87.6415	-118.751	-137.606	-196.189	-203.279	-215.458	11.035	-24.4317	-76.8319	-140.564	-220.088	-66.6071	-91.0248	-132.671	-187.826	-259.801
18	69126575	69320264	0.2	CN_797557	SNP_A-1954837	167	2	1	12	15.5908	-1011.74	-12.5707	0	-26.1436	-58.4052	-96.8361	-118.019	-141.711	-201.707	-207.714	-227.626	15.5908	-36.1787	-97.3407	-166.514	-249.066	-122.107	-153.038	-196.309	-250.43	-319.45
18	70049800	70204797	0.2	SNP_A-8330113	SNP_A-8405598	127	2	1	12	4.6154	-1001.74	-46.3464	0	-44.3611	-78.7849	-99.1858	-133.109	-149.38	-205.669	-215.341	-225.544	4.6154	-31.3502	-82.3785	-143.45	-218.065	-40.521	-70.5203	-114.97	-170.428	-239.787
18	72659931	72867513	0.2	SNP_A-8500466	SNP_A-2140262	152	2	1	12	12.6397	-1256.93	-94.9733	0	-18.3251	-55.9423	-84.0037	-112.268	-138.276	-196.092	-212.435	-226.794	12.6397	-15.1432	-66.7148	-134.277	-221.035	-57.2908	-73.7884	-115.334	-174.49	-253.373
15	77642688	77814481	0.2	CN_719020	SNP_A-2299002	190	2	1	12	57.0138	-1529.07	-103.805	0	48.9277	10.5769	-40.0829	-45.5591	-90.4414	-142.677	-168.736	-197.334	57.0138	44.3236	-5.4033	-79.917	-182.051	-44.9472	-47.8809	-84.4491	-146.029	-235.589
13	102793391	103012946	0.2	CN_655480	CN_655544	177	2	1	12	35.3677	-1433.08	-104.912	0	24.7858	-27.4521	-52.5577	-88.4887	-111.088	-181.062	-194.24	-207.159	35.3677	20.9529	-28.3417	-100.364	-197.6	-24.7061	-34.9303	-76.4156	-140.779	-230.755
11	22008889	22246791	0.2	CN_593273	SNP_A-4198742	134	2	1	12	19.267	-907.752	-72.7174	0	2.0898	-12.6136	-42.781	-69.7549	-85.7215	-136.356	-144.683	-157.818	19.267	18.7816	-28.3751	-79.6732	-148.482	-21.1384	-32.802	-65.3928	-113.266	-178.509
9	120053798	120237463	0.2	CN_1301298	CN_1303470	135	2	1	12	45.7303	-988.38	-68.3716	0	35.0387	-2.0567	-32.2659	-43.4827	-71.4831	-111.498	-129.018	-144.989	45.7303	37.1434	1.258	-51.9648	-124.678	-11.3069	-14.35	-41.7649	-87.2656	-153.041
4	122714757	122936194	0.2	CN_1028101	CN_1028173	160	2	1	12	56.0379	-1279.32	-90.4563	0	41.0137	6.6167	-31.2798	-37.4481	-76.0052	-117.043	-143.948	-164.21	56.0379	51.7065	12.0096	-50.6284	-137.711	-8.7463	-9.2831	-40.5081	-94.3388	-172.844
3	7743672	7993306	0.2	CN_1024771	SNP_A-8610658	242	2	1	12	63.0683	-2096.15	-142.554	0	49.3243	0.6422	-53.3228	-77.1089	-123.101	-202.826	-228.462	-259.617	63.0683	49.8182	-11.9654	-105.424	-235.397	-25.1791	-31.1508	-80.9282	-162.982	-282.073
3	35753912	35954505	0.2	SNP_A-8295714	SNP_A-4209408	138	2	1	12	42.7573	-1098.9	-79.7253	0	40.23	2.597	-22.6846	-39.4809	-65.4944	-109.575	-128.817	-142.18	42.7573	40.7103	5.7045	-47.2966	-122.736	-1.5925	0.3569	-24.9868	-71.2766	-140.863
3	176284376	176451448	0.2	CN_239320	CN_994281	152	2	1	12	29.674	-1063.09	-81.2003	0	25.8213	-14.7516	-39.6083	-59.3297	-82.8989	-131.796	-147.479	-162.264	29.674	23.165	-11.7018	-66.2775	-143.793	-17.3949	-22.8824	-52.8461	-101.99	-173.611
1	112255718	112491849	0.2	SNP_A-8505858	CN_441074	228	2	1	12	58.8626	-1454.74	3.1615	0	23.7546	-30.6867	-98.8839	-122.066	-167.7	-255.909	-265.186	-301.571	58.8626	-12.1781	-102.802	-207.001	-331.214	-161.709	-195.101	-254.424	-332.875	-434.113
7	97960681	98152416	0.2	CN_1225928	SNP_A-8625398	117	5	0	8	82.2299	-924.653	-198.294	0	48.9091	68.6048	81.8051	56.4272	82.2299	17.8568	50.0203	58.9136	-55.3159	-13.0096	14.8159	15.2386	-18.826	-126.411	-76.8576	-51.6382	-45.8683	-65.2433
20	23260525	23484464	0.2	SNP_A-4287992	CN_874551	204	5	0	7	154.875	-1835.04	-256.429	0	100.015	152.462	146.662	154.875	128.293	103.491	85.018	70.895	38.2288	119.004	149.872	138.336	80.63	-17.1063	67.2743	103.888	98.8458	46.9096
16	7742158	7907100	0.2	SNP_A-8623605	SNP_A-8302110	186	5	0	7	223.634	-1604.68	-238.967	0	112.303	186.809	156.28	223.634	215.344	217.089	193.723	171.638	31.1708	127.108	182.719	207.544	194.885	-15.0438	78.8972	135.905	164.157	156.297
16	12629008	12847565	0.2	CN_710750	CN_710835	197	5	0	7	219.69	-1712.69	-262.529	0	117.948	190.048	161.341	219.69	216.536	201.438	185.065	167.018	36.361	135.972	187.895	204.97	180.943	-8.9471	90.355	146.14	168.144	149.872
7	39938341	40132522	0.2	CN_1244926	CN_1247099	101	5	0	7	94.5543	-756.025	-117.362	0	50.9347	90.1365	90.6852	94.5543	81.7529	79.9765	71.439	62.8659	14.4115	58.4962	83.7483	88.153	72.3047	-1.6981	42.3103	68.1105	74.4659	60.321
21	30717069	30926217	0.2	CN_218126	SNP_A-2017863	119	4	0	6	50.0021	-833.912	-176.95	0	27.2942	37.7907	50.0021	-11.9394	36.8636	-60.3018	-11.9945	7.041	-82.7549	-65.8866	-59.2729	-82.9261	-115.464	-178.221	-150.762	-142.602	-150.048	-176.059
21	34517691	34712038	0.2	SNP_A-8343510	CN_218775	135	4	0	6	66.9532	-977.07	-207.36	0	54.7244	48.2642	66.9532	23.8748	60.3852	-20.9664	17.7137	27.2602	-76.4122	-47.5928	-32.8714	-54.0061	-87.5922	-205.818	-163.637	-145.854	-146.913	-169.914
20	15899886	16098464	0.2	CN_896240	SNP_A-8712065	210	4	0	6	85.0197	-1753.92	-319.597	0	53.7766	49.0628	85.0197	1.5231	57.5814	-78.1574	-19.5566	-0.1906	-100.96	-54.4238	-51.7634	-104.963	-170.37	-275.864	-219.419	-209.823	-228.336	-279.293
14	91277538	91464579	0.2	CN_115717	SNP_A-8347829	118	4	0	6	71.1979	-838.678	-189.529	0	37.776	42.4586	71.1979	27.1478	68.526	-6.7905	31.3163	46.9364	-67.4658	-34.152	-7.6721	-25.3515	-63.6497	-169.262	-132.406	-111.589	-111.778	-137.125
12	19736164	19959303	0.2	CN_606669	CN_606743	183	4	0	6	58.467	-1601.86	-259.818	0	39.3647	43.0513	58.467	0.7984	26.6003	-85.6979	-47.2277	-31.2036	-68.498	-36.1722	-38.5559	-77.2136	-142.732	-172.933	-131.853	-128.478	-153.444	-209.923
12	30135200	30288296	0.2	CN_598352	SNP_A-4218208	188	4	0	6	74.1762	-1460.38	-265.402	0	37.3401	38.1799	74.1762	-10.5701	48.0894	-81.2697	-20.0416	5.6966	-98.5184	-69.8633	-69.7965	-102.026	-158.672	-248.871	-209.361	-197.655	-211.805	-255.876
12	43231324	43452872	0.2	CN_596403	SNP_A-8438395	141	4	0	6	33.6436	-1007.93	-174.689	0	26.5352	28.8307	33.6436	-17.5452	10.1755	-75.6031	-45.3406	-35.3832	-54.7219	-38.2136	-35.208	-75.0135	-123.027	-154.86	-128.089	-126.659	-144.372	-183.061
7	145830535	145985642	0.2	CN_1214920	CN_1214971	110	4	0	6	46.6716	-788.893	-160.019	0	23.4106	40.8425	46.6716	-1.456	35.0411	-41.9389	-3.8156	12.0825	-74.3132	-59.2514	-58.2436	-70.8636	-99.1978	-182.949	-155.528	-144.111	-146.543	-165.525
6	53337387	53524012	0.2	CN_1180032	SNP_A-8412899	119	4	0	6	41.8951	-961.799	-170.764	0	28.0725	27.1309	41.8951	1.4964	24.3346	-53.5845	-21.7537	-13.2483	-55.6841	-37.5231	-19.6064	-58.2603	-102.518	-148.891	-117.832	-106.062	-121.963	-155.914
6	85128180	85304286	0.2	CN_1206961	CN_1207031	147	4	0	6	26.7711	-1246.03	-185.659	0	21.0898	12.9437	26.7711	-25.1462	5.8979	-99.9135	-64.9236	-55.6279	-53.4193	-35.6788	-46.5451	-81.8487	-138.457	-127.83	-102.992	-105.702	-130.251	-180.382
5	11860041	12046601	0.2	SNP_A-2144571	SNP_A-8461754	129	4	0	6	33.1987	-1003.84	-201.104	0	22.9783	7.4814	33.1987	-41.1299	8.4803	-101.517	-53.765	-38.5955	-83.6984	-61.6914	-68.0407	-118.665	-165.414	-207.014	-182.898	-185.719	-204.7	-241.875
5	12682951	12853889	0.2	CN_287387	CN_1086645	91	4	0	6	30.7316	-677.237	-119.029	0	25.8662	28.0602	30.7316	10.0642	20.8992	-22.6835	-10.013	-8.0106	-21.3724	17.2622	11.3274	-11.741	-41.42	-57.1029	-33.5269	-28.0951	-37.4783	-64.4203
5	100372165	100620358	0.2	CN_1097023	SNP_A-8334960	134	4	0	6	50.0122	-965.011	-177.83	0	31.3749	42.1684	50.0122	8.9	32.8728	-39.0843	-13.139	-0.9447	-42.3682	-4.2973	-9.4577	-36.6663	-77.8691	-112.431	-80.5786	-74.15	-87.168	-122.885
5	111470610	111631582	0.2	SNP_A-1982940	SNP_A-8495001	127	4	0	6	43.5406	-996.778	-186.089	0	29.8767	37.3146	43.5406	-12.5888	24.1212	-72.6646	-31.772	-19.1246	-74.0867	-44.8615	-47.9217	-81.5102	-126.462	-183.315	-152.263	-144.159	-156.634	-191.419
5	145075973	145310170	0.2	SNP_A-2191234	CN_1106764	162	4	0	6	48.1186	-1318.8	-223.823	0	34.0883	33.5874	48.1186	-27.8675	19.8676	-96.5951	-48.347	-33.6302	-75.319	-55.782	-53.7028	-95.6296	-153.917	-182.289	-151.876	-148.571	-172.411	-221.536
5	145907520	146099155	0.2	CN_1109029	SNP_A-2209312	167	4	0	6	68.9794	-1439.74	-255.187	0	40.323	56.5661	68.9794	11.6511	46.9958	-61.6513	-23.7449	-6.6302	-78.1449	-41.0022	-15.6505	-56.6616	-113.809	-178.35	-129.726	-115.142	-128.307	-172.466
2	33315122	33506181	0.2	SNP_A-8447770	SNP_A-8488831	139	4	0	6	75.6856	-1100.46	-213.799	0	42.9287	69.2254	75.6856	32.4927	64.5086	-21.8733	18.0859	31.8179	-67.0889	-33.5516	-27.0323	-43.3678	-82.0335	-170.723	-128.015	-113.047	-119.511	-150.287
2	40405540	40596405	0.2	CN_841634	SNP_A-8553050	179	4	0	6	57.9435	-1392.94	-292.456	0	24.2537	14.9434	57.9435	-56.1475	22.0609	-131.166	-58.276	-26.3025	-138.891	-114.51	-116.574	-155.117	-214.055	-285.569	-250.288	-245.329	-265.091	-311.594
2	133454001	133669445	0.2	CN_808309	CN_808386	188	4	0	6	53.8828	-1527.62	-289.05	0	39.4396	18.3498	53.8828	-45.5855	16.8126	-130.998	-67.9905	-49.4834	-105.029	-71.1103	-82.3945	-137.99	-209.12	-248.747	-211.099	-215.103	-245.486	-304.342
2	135306110	135472099	0.2	CN_819161	SNP_A-8531917	97	4	0	6	46.9038	-713.593	-155.461	0	23.5251	32.6883	46.9038	7.2395	37.2826	-30.5318	2.0169	15.6458	-61.2992	-35.9509	-12.4667	-42.8763	-67.9248	-126.122	-96.4986	-86.0139	-90.2215	-109.93
21	30932579	31139401	0.2	SNP_A-2017865	SNP_A-2017893	137	4	0	5	78.8501	-1094.11	-159.712	0	58.0022	78.8501	69.6089	64.7106	54.3644	19.3003	21.402	5.4429	5.8469	44.9768	64.8763	37.12	-8.1795	-45.6501	-3.0997	10.148	-2.8198	-43.0217
12	30288849	30442450	0.2	SNP_A-4242236	CN_600501	168	4	0	5	92.7418	-1534.84	-179.693	0	68.5861	92.7418	84.3129	75.2285	47.0399	14.0623	-2.131	-22.3557	37.5435	83.0896	85.9653	56.6493	-8.4236	-15.6783	30.7881	38.6273	16.0731	-41.3981
11	25763168	25962568	0.2	SNP_A-8583361	SNP_A-4248609	163	4	0	5	55.8961	-1081.03	-113.868	0	49.2087	55.8961	9.4182	20.0045	-12.8566	-52.3644	-62.7155	-89.803	50.63	49.9402	13.0531	-31.9236	-102.095	-87.7233	-70.2087	-82.1639	-116.406	-175.733
11	134231332	134449982	0.2	CN_545661	SNP_A-2246844	155	4	0	5	103.697	-1245.01	-124.431	0	71.4771	103.697	44.9851	90.055	39.6819	35.2518	5.9234	-26.0982	56.8274	97.1988	82.525	51.7597	-6.7168	-45.7842	-7.0023	-0.5148	-18.7658	-64.8907
9	140025655	140211215	0.2	CN_1303993	CN_1306207	148	4	0	5	69.5377	-1070.39	-173.925	0	67.4034	69.5377	58.0382	51.3463	53.8837	4.2619	14.4105	2.6669	-12.3687	22.9382	30.441	15.9743	-25.9322	-71.275	-29.6528	-16.5394	-25.858	-62.2664
7	18049332	18241236	0.2	SNP_A-1961161	SNP_A-8562836	143	4	0	5	83.1904	-1074.84	-154.627	0	57.6405	83.1904	80.2861	76.1886	50.0805	33.7858	15.7173	0.547	23.3978	64.2505	71.935	54.6754	8.6567	-34.0128	8.3564	20.341	8.4254	-31.3611
6	265872	480668	0.2	CN_1157825	SNP_A-8538430	203	4	0	5	118.579	-1637.55	-256.899	0	84.4318	118.579	110.675	107.219	91.3823	45.9	35.5352	23.3533	27.399	88.8863	104.385	86.2614	22.8885	-41.557	28.8352	54.9233	42.1941	-15.6292
6	11996270	12198213	0.2	CN_1165243	CN_1176353	177	4	0	5	91.4139	-1375.48	-190.366	0	65.683	91.4139	83.8126	80.0722	52.5775	31.16	14.9876	-7.2628	20.1682	60.9501	63.7048	38.6271	-17.2318	-74.3929	-30.0878	-21.3861	-39.2951	-86.8618
6	69538182	69720780	0.2	SNP_A-8401454	CN_1189044	134	4	0	5	55.8329	-1011.63	-122.756	0	43.469	55.8329	52.5068	37.9153	16.4375	-13.6554	-23.8821	-42.0136	15.5424	38.5243	34.024	7.0958	-45.1993	-48.0533	-21.5073	-21.4656	-42.8567	-88.9372
6	161789156	162019195	0.2	CN_1159610	SNP_A-8669979	233	4	0	5	139.515	-2222.66	-306.459	0	103.026	139.515	137.732	120.913	109.088	42.4012	48.7196	28.4741	-5.5186	65.3707	81.3885	55.4266	-19.3075	-106.974	-28.4027	-3.2566	-19.7995	-83.7675
5	111633832	111879494	0.2	SNP_A-8411844	CN_1095094	200	4	0	5	104.609	-1714.69	-225.872	0	82.066	104.609	94.6269	79.8795	53.1355	7.0584	-8.4028	-31.5528	32.4891	84.6762	86.5747	50.2565	-28.462	-37.2617	18.8834	27.0294	-2.1743	-72.9254
2	16437362	16589582	0.2	CN_811219	CN_819931	152	4	1	5	94.5574	-1325.79	-166.732	0	62.7604	94.5574	82.3082	78.5788	53.4048	24.2899	3.8833	-13.1236	39.8278	86.8119	93.6298	69.4101	10.9882	7.146	53.8836	63.1238	43.0061	-10.309
2	33096059	33308340	0.2	SNP_A-8573875	CN_837047	171	4	0	5	94.4594	-1473.03	-181.838	0	64.6679	94.4594	92.0021	88.2952	63.6289	40.3887	22.4141	8.7779	27.1622	74.2324	83.2803	62.7967	8.2427	-34.1382	14.806	29.2143	14.1356	-34.0951
2	40209578	40397464	0.2	SNP_A-4298437	CN_841631	192	4	1	5	112.992	-1740.12	-196.154	0	77.7916	112.992	95.7298	97.7591	61.6928	37.7018	8.4998	-13.8955	55.4412	107.727	112.458	81.4365	10.6501	-7.7914	48.9468	59.934	35.9061	-27.021
2	141658160	141860493	0.2	SNP_A-8712255	CN_819379	138	3	1	5	54.3547	-1091.9	-122.297	0	37.2532	54.3547	47.4303	38.356	12.4078	-14.0429	-30.5185	-48.2674	26.6005	53.3391	50.5427	23.6424	-30.8615	-3.9891	21.8184	19.8007	-4.2244	-53.6637
2	168475081	168699002	0.2	CN_832954	SNP_A-8707480	161	4	0	5	81.8855	-1390.72	-163.294	0	60.7609	81.8855	76.6272	68.1978	43.0584	13.3406	-3.2009	-19.6208	38.0292	77.0452	77.5941	50.4652	-9.2706	-19.9377	22.7427	30.3929	10.618	-41.1812
2	220868208	221025161	0.2	SNP_A-8491474	CN_847573	121	4	0	5	82.1145	-1034.95	-128.071	0	55.2431	82.1145	74.5799	78.9609	52.1335	44.254	27.9244	8.3675	25.8098	61.4874	69.8578	56.7147	19.2885	-27.596	11.9792	25.0844	16.6668	-15.3074
10	43433639	43663093	0.2	CN_545772	SNP_A-2096482	167	3	0	4	29.12	-1358.79	-201.907	0	29.12	4.2087	13.0749	-49.3501	-22.1138	-129.984	-99.7443	-98.3238	-41.9892	-11.5407	-55.8248	-102.121	-175.171	-149.643	-127.112	-137.143	-171.54	-233.389
3	125521995	125697928	0.2	CN_980238	CN_982339	155	3	0	4	21.9454	-1363.03	-157.573	0	21.9454	-0.8022	-6.6346	-55.193	-50.7707	-139.545	-125.414	-130.809	-12.2623	13.2064	-38.351	-92.2642	-171.024	-70.0663	-60.8003	-85.232	-133.46	-206.804
1	104041212	104279728	0.2	CN_433564	SNP_A-8323056	104	3	0	4	13.4883	-677.857	-94.0125	0	13.4883	2.9281	2.7772	-25.6163	-17.6711	-72.8243	-58.7495	-60.9063	5.4432	-14.166	-27.0794	-53.5273	-96.4037	-64.7308	-57.309	-66.0202	-88.8858	-128.202
18	11651824	11884545	0.2	CN_152571	CN_733947	162	2	0	3	0	-1234.94	-101.628	0	-12.264	-61.4605	-65.5915	-135.042	-122.188	-229.999	-206.815	-212.818	-13.2423	-72.3867	-127.605	-195.645	-280.89	-154.946	-174.77	-214.806	-269.947	-343.23
18	52907495	53114052	0.2	CN_768852	SNP_A-8658716	169	2	0	3	0	-1076.43	-141.017	0	-51.3705	-136.625	-94.1876	-232.116	-171.545	-336.775	-276.375	-258.904	-117.894	-203.216	-268.934	-339.991	-421.595	-341.456	-370.33	-412.436	-463.975	-527.164
18	70205461	70394892	0.2	CN_769211	SNP_A-8689049	185	2	0	3	0	-1424.19	-138.505	0	-33.3443	-101.364	-86.2894	-189.72	-162.858	-299.753	-270.229	-263.706	-51.9872	-126.234	-194.117	-273.29	-369.678	-247.186	-270.945	-316.216	-376.009	-454.34
18	71010867	71174460	0.2	CN_771526	SNP_A-8502825	152	2	0	3	0	-1135.68	-161.344	0	-45.7292	-117.026	-66.2904	-195.181	-140.891	-285.248	-242.538	-215.583	-84.5707	-143.742	-194.733	-256.791	-334.517	-245.613	-257.632	-289.429	-336.311	-400.41
7	153648978	153764810	0.1	SNP_A-4256897	CN_1223847	122	4	2	19	101.409	-1358.47	-179.671	0	56.2824	82.651	98.0129	72.4264	69.3515	32.3566	22.1581	23.4703	19.8976	76.4794	94.6017	83.0341	38.421	28.6828	82.9991	101.409	91.2808	48.8233
2	19935651	20020738	0.1	SNP_A-2140567	CN_809762	53	3	2	18	16.6613	-557.97	-60.855	0	12.2044	11.7572	10.9708	-3.4607	-17.2577	-42.8533	-46.9284	-48.6324	7.6167	14.5214	12.3444	-10.5525	-42.8382	9.7556	16.6613	9.8053	-7.9853	-38.5229
21	32452351	32593350	0.1	CN_874114	SNP_A-2018134	102	4	1	14	66.4795	-934.618	-122.748	0	44.9534	63.1328	59.7033	60.0134	44.9154	35.8736	31.8327	11.3093	21.6418	57.4137	66.4795	57.0888	28.7917	5.291	40.0538	50.6024	43.198	17.4507
21	40466254	40594784	0.1	CN_887132	SNP_A-8343972	142	4	1	14	99.0315	-1304.38	-169.282	0	61.7944	86.4024	86.7749	77.2309	52.0268	30.4815	7.9201	-4.9792	37.2753	88.1313	99.0315	79.5172	26.321	17.1211	66.2623	78.7369	62.4932	13.6685
20	16101662	16234846	0.1	CN_898358	SNP_A-8357698	158	4	1	14	96.372	-1562.33	-185.996	0	64.7231	90.8254	86.7642	79.5242	52.176	24.3472	3.9988	-12.6015	38.4092	89.022	96.372	72.2716	12.1223	15.0085	65.3172	75.5004	54.8944	-0.7345
17	28632582	28776499	0.1	CN_736793	SNP_A-2097814	159	4	1	14	83.979	-1464.93	-180.524	0	60.1027	82.2669	76.6717	68.6666	40.1622	14.286	-8.1335	-27.281	30.6172	78.3784	83.979	58.0402	-2.4266	0.5789	45.9026	52.9536	30.5168	-25.355
17	69173224	69271555	0.1	SNP_A-4251804	SNP_A-8412568	117	4	1	14	96.7835	-1219.17	-159.898	0	58.4799	89.1655	94.796	90.1971	78.4121	59.3291	44.6216	35.106	25.0501	77.7815	96.7835	90.0687	55.2371	13.0632	63.9635	84.5388	80.8309	49.8224
14	57293642	57436983	0.1	CN_669081	SNP_A-8318317	114	4	1	14	75.5806	-1038.67	-134.298	0	47.7938	64.9451	69.0195	52.7602	34.2264	15.2038	-1.4912	-10.3851	29.8886	69.5662	75.5806	57.3345	13.0188	10.7522	47.7315	55.4772	40.718	0.8429
14	85804360	85901222	0.1	CN_673954	SNP_A-4261026	99	4	1	14	62.3105	-841.614	-92.8044	0	34.0899	54.6973	54.2476	45.6096	25.0833	15.8534	-1.5329	-11.8381	35.4023	60.8196	62.3105	45.4584	10.1286	9.5827	34.4916	38.0089	24.959	-7.2618
7	142267269	142394588	0.1	CN_1192890	CN_1192945	110	4	1	14	88.9433	-1006.04	-135.066	0	54.942	81.4149	87.81	78.9496	69.7376	54.4528	40.5232	35.0598	26.4417	72.1221	88.9433	84.0832	54.034	13.971	58.0303	76.1384	73.7942	46.9723
6	13500869	13639266	0.1	CN_1180999	SNP_A-4299125	114	4	1	14	84.0512	-1036.38	-134.831	0	50.3259	72.8734	78.9447	70.2505	50.9364	38.192	20.563	11.9522	31.0106	72.4285	84.0512	72.9122	35.697	14.6823	56.0182	69.7039	61.7934	28.5889
6	53526518	53666043	0.1	SNP_A-8682189	CN_326607	117	4	1	14	82.2924	-957.393	-116.684	0	50.0214	74.5647	77.1029	73.0443	52.5451	46.3133	30.3103	18.6104	36.3637	72.637	82.2924	72.066	38.8627	2.7572	39.2823	51.6488	45.0772	15.9028
6	77517792	77590452	0.1	SNP_A-8399651	CN_1198041	76	4	1	14	53.9521	-680.26	-74.6087	0	37.7581	51.7408	42.3256	43.0397	25.81	18.8994	4.0048	-3.41	21.7617	48.557	53.9521	43.8013	15.8112	7.1145	32.5647	39.3949	31.2972	6.0571
6	109607169	109757146	0.1	CN_1142793	CN_1144949	138	4	1	14	108.886	-1244.52	-179.009	0	64.4692	96.4204	100.798	93.771	75.4046	55.5429	36.4084	29.0179	33.9961	90.5346	108.886	97.5546	53.692	16.741	73.0805	93.5364	86.0443	46.2979
6	149113657	149221404	0.1	CN_1157150	CN_1159268	97	4	1	14	50.9213	-782.696	-76.7268	0	29.9332	42.9601	46.2203	35.5004	14.8422	5.1187	-12.5206	-22.1172	26.3994	48.862	50.9213	35.8731	0.7592	2.9953	24.8306	28.8032	16.2681	-15.6307
5	4974390	5099159	0.1	SNP_A-1980396	SNP_A-2069481	118	4	1	14	89.6634	-1104.78	-129.344	0	55.2571	86.7142	85.2987	86.9341	63.8362	55.4162	37.597	26.2706	35.8473	77.6383	89.6634	79.9425	43.3883	2.6433	46.2379	63.3894	58.495	27.7869
5	63815007	63947338	0.1	CN_1148509	SNP_A-2041486	112	4	1	14	78.7603	-963.742	-132.22	0	63.7332	74.8511	72.7678	69.0653	50.3812	34.7318	20.6457	12.3081	27.2842	69.4882	78.7603	66.995	29.4336	1.2254	44.5678	59.0675	51.5153	18.3934
2	216791381	216939851	0.1	CN_860919	CN_860966	104	4	1	14	80.0019	-920.839	-124.559	0	51.0827	73.5564	75.5803	70.1213	48.237	37.8618	21.1986	10.1719	33.3588	71.4116	80.0019	66.788	29.5553	5.9721	44.4814	56.0107	46.8085	14.2605
2	235324641	235471898	0.1	SNP_A-8334774	SNP_A-4296595	123	4	1	14	87.7974	-1136	-145.766	0	55.495	86.1458	80.9466	80.9007	55.2406	43.9423	22.8224	8.868	31.6354	76.5688	87.7974	74.4292	33.2578	7.8315	50.6497	62.8526	51.4142	13.2653
20	15756444	15893621	0.1	SNP_A-8450764	CN_896239	144	3	1	13	74.7028	-1307.06	-141.88	0	47.652	62.8998	60.2362	46.2407	20.674	-4.6425	-24.3237	-38.5261	41.7062	74.7028	72.3282	43.9591	-14.3886	10.8949	43.7795	44.9918	21.3685	-32.0127
15	52118765	52263427	0.1	CN_664000	SNP_A-4272352	136	3	1	13	50.1334	-1088.3	-94.5747	0	45.7834	21.2435	-10.4616	-11.2943	-41.4792	-72.2394	-92.3191	-111.296	44.415	50.1334	23.7256	-22.038	-89.7203	-14.8999	-6.8176	-25.6424	-63.9776	-124.338
14	24326809	24448746	0.1	SNP_A-8319336	CN_648896	130	3	1	13	65.3065	-1215.33	-146.747	0	46.951	57.3265	58.8874	37.6055	16.9961	-13.21	-28.8816	-40.7081	29.1301	65.3065	64.8272	37.8156	-18.1775	-0.0228	37.2359	41.0205	18.8612	-32.0183
14	31848964	31938624	0.1	SNP_A-8601656	SNP_A-8553495	94	3	1	13	52.1872	-876.013	-79.1381	0	35.9663	47.2328	46.6782	31.852	10.6388	-4.3316	-21.7215	-32.3324	32.49	52.1872	48.9362	27.902	-12.5149	3.9186	25.7099	25.8935	9.0774	-26.6616
14	32922305	33008647	0.1	CN_688105	SNP_A-2060092	122	3	1	13	54.3423	-1089.85	-115.011	0	36.4942	44.4061	31.7403	10.686	-12.3552	-43.0264	-63.6224	-80.0954	35.5355	54.3423	40.1367	3.9799	-56.0788	-11.4601	9.7872	2.1589	-27.4185	-80.9319
13	113980379	114126499	0.1	CN_636390	CN_638458	66	3	1	13	29.7569	-511.625	-61.7175	0	29.1505	24.6827	16.1897	8.8255	1.2989	-19.7905	-28.1253	-34.0628	18.5301	29.7569	24.2055	7.0406	-23.0668	3.3534	15.5494	12.2552	-2.6105	-30.2339
12	26174113	26317438	0.1	CN_611142	SNP_A-8365353	98	3	1	13	48.5811	-892.87	-89.1776	0	37.6445	37.9019	37.7451	19.2673	5.772	-19.0772	-35.4471	-44.0799	29.8815	48.5811	42.2744	18.5933	-25.0409	9.0375	29.2134	27.1281	7.4933	-32.3458
12	26458484	26529266	0.1	CN_611226	CN_611251	65	3	1	13	28.311	-606.825	-66.4331	0	24.8988	13.2403	25.8257	-1.2116	-12.8023	-31.6464	-40.4234	-47.3464	17.3847	28.311	20.1612	-0.861	-34.9632	2.4015	11.9488	5.6138	-12.5131	-43.7027
10	107857971	107970765	0.1	CN_503343	CN_505468	108	3	1	13	23.2284	-889.887	-80.4866	0	22.4051	1.8843	-6.3061	-28.6487	-39.0375	-80.9117	-87.5559	-94.9868	15.5657	23.2284	5.5195	-30.3697	-85.6249	-2.882	4.0918	-12.0844	-45.6026	-98.2426
7	24852272	24938014	0.1	SNP_A-4197909	CN_1233262	77	3	1	13	39.9494	-666.228	-63.8231	0	21.8308	28.0135	34.6084	14.8968	-2.2676	-18.9295	-32.0055	-40.7984	28.2353	39.9494	32.852	11.5144	-26.152	5.1475	18.2256	14.4601	-3.0126	-36.261
7	90575644	90626145	0.1	SNP_A-8667178	SNP_A-8671846	52	3	1	13	29.6122	-418.874	-37.4142	0	14.5029	27.7813	20.5068	10.6944	-9.1692	-14.3962	-27.6019	-34.4987	22.9964	29.6122	23.4082	5.7145	-18.938	4.748	9.8923	4.1632	-9.9433	-31.5246
6	11566854	11698155	0.1	SNP_A-8519487	CN_1182826	115	3	1	13	48.3919	-1024.4	-106.348	0	32.6908	37.2742	40.0363	18.1455	-1.1736	-27.776	-43.0832	-53.2972	28.9925	48.3919	41.2454	14.2012	-35.5836	3.3917	25.2859	21.8159	-1.4777	-47.3638
6	15896147	16044712	0.1	CN_1179326	SNP_A-2288545	152	3	1	13	60.7993	-1474.35	-160.161	0	38.8648	53.5179	38.9482	17.1139	-1.3454	-47.1878	-59.5688	-69.5735	27.4941	60.7993	58.3259	16.6396	-50.7533	19.0484	48.893	42.546	8.7001	-56.067
6	116155342	116229030	0.1	SNP_A-4284136	CN_1178450	62	3	1	13	33.2448	-479.98	-49.9486	0	16.0941	16.9421	27.0861	5.613	-8.8561	-19.958	-33.1035	-38.8821	24.9413	33.2448	26.4254	8.6459	-21.2469	6.6507	16.6153	12.4444	-2.6761	-29.9534
6	130946705	131025601	0.1	SNP_A-8315654	CN_1158849	65	3	1	13	35.5474	-494.902	-37.9178	0	20.1401	25.5177	25.8596	13.5246	-6.4272	-15.8077	-30.0178	-41.2944	31.8616	35.5474	24.8683	4.6727	-26.7475	-8.5631	-1.1999	-6.6618	-21.8498	-48.086
5	151510853	151642810	0.1	SNP_A-8663636	SNP_A-2277171	90	3	1	13	28.5297	-867.947	-77.8651	0	17.2658	22.1934	11.3874	5.0419	-15.9626	-33.23	-46.7426	-58.1194	20.8256	28.5297	18.7997	-5.6988	-46.6118	-12.5825	1.599	-3.813	-23.846	-60.2889
5	169222931	169297692	0.1	SNP_A-8487796	CN_1136216	77	3	1	13	40.3759	-715.269	-73.3365	0	22.4184	23.3858	34.1008	9.7125	-0.9228	-22.5686	-35.9951	-41.7578	25.2138	40.3759	34.0712	13.2749	-23.078	9.0074	22.6949	18.3733	0.5179	-32.5218
2	19746888	19863697	0.1	SNP_A-2173870	CN_833632	145	3	1	13	66.5903	-1448.49	-154.335	0	48.9506	49.3484	48.0267	16.3048	-2.9373	-45.269	-61.779	-73.2428	37.0878	66.5903	57.6956	20.605	-46.7636	10.874	41.3486	36.1374	4.348	-57.1283
2	67116062	67215462	0.1	SNP_A-1963625	CN_849024	96	3	1	13	46.8683	-888.222	-101.981	0	30.6771	36.5584	43.041	18.0843	6.7617	-22.1122	-33.3004	-42.4803	26.082	46.8683	41.1122	16.3913	-28.2705	8.3582	30.5229	27.3105	4.969	-37.1818
2	77064381	77147269	0.1	CN_867120	CN_869252	86	3	1	13	43.9502	-728.786	-71.0603	0	27.514	43.4597	25.854	18.5856	0.5079	-15.6707	-30.2758	-38.6072	27.6228	43.9502	42.9403	17.934	-20.027	7.7641	23.3173	20.3364	2.4689	-32.3381
2	137486992	137593736	0.1	CN_830157	SNP_A-8306428	85	3	1	13	52.1953	-732.045	-84.29	0	33.1243	42.0267	44.8287	30.4089	11.564	-3.7284	-18.3242	-28.214	33.5692	52.1953	48.2661	27.6767	-10.9411	6.5767	27.1535	26.5579	10.078	-23.9835
18	5694972	5839493	0.1	CN_792867	CN_799482	115	2	1	12	22.2029	-855.337	-40.3424	0	-30.0543	-54.3922	-81.4762	-97.7759	-122.956	-160.021	-176.31	-190.514	22.2029	-6.1351	-50.1195	-104.426	-171.676	-28.5521	-51.2519	-88.8172	-137.106	-198.484
18	10675822	10755792	0.1	SNP_A-8468570	SNP_A-1805480	87	2	1	12	9.2166	-693.407	-17.6231	0	-38.3118	-63.7166	-81.2812	-101.162	-117.273	-151.761	-163.085	-170.48	9.2166	-21.8251	-61.4769	-106.705	-160.333	-28.7821	-55.0981	-87.6893	-126.699	-175.076
18	23598252	23720835	0.1	CN_749080	SNP_A-8512003	108	2	1	12	15.68	-845.667	-44.0017	0	-23.3457	-49.0913	-74.8407	-89.6613	-113.266	-149.06	-164.054	-176.837	15.68	-9.799	-49.6769	-99.897	-162.405	-37.6156	-54.9518	-86.6761	-129.157	-184.587
18	41317287	41406956	0.1	CN_772954	CN_772980	85	2	1	12	6.9879	-657.378	-41.2903	0	-28.6244	-47.9069	-65.956	-82.4232	-98.3434	-130.036	-140.748	-149.098	6.9879	-12.2075	-44.5421	-84.9627	-135.158	-30.6695	-45.3286	-71.5578	-106.446	-151.63
18	58951168	59047305	0.1	SNP_A-1921866	CN_769000	144	2	1	12	4.0739	-1023.75	-77.9976	0	-38.5732	-74.5905	-92.4072	-132.379	-149.602	-213.538	-225.621	-233.966	4.0739	-23.7012	-73.2222	-138.516	-222.41	-32.997	-55.653	-99.5995	-159.631	-238.671
18	69858483	69998961	0.1	SNP_A-8626755	SNP_A-2310681	93	2	1	12	10.9291	-660.305	-37.8498	0	-27.1785	-46.4302	-69.1931	-81.9167	-103.48	-134.484	-148.606	-159.757	10.9291	-11.326	-47.0417	-91.899	-147.67	-38.1461	-53.1828	-81.638	-120.127	-170.072
15	21922844	22063128	0.1	CN_689457	CN_689500	77	2	1	12	13.4787	-522.621	4.5686	0	-4.1351	-51.7843	-62.0276	-86.2931	-98.5947	-129.553	-138.835	-144.006	13.4787	-10.3304	-50.4422	-89.8222	-135.514	-13.5176	-35.4411	-65.1311	-100.987	-143.928
13	42654747	42797979	0.1	CN_654070	CN_656152	139	2	1	12	23.3559	-1198.51	-90.2052	0	22.5264	-17.4366	-40.6784	-75.9321	-94.444	-153.538	-166.388	-179.367	23.3559	12.8495	-26.068	-84.018	-163.455	-18.7526	-26.1967	-59.3331	-111.45	-184.934
10	20812832	20912958	0.1	CN_499664	CN_499701	83	2	1	12	29.3899	-629.726	-38.4242	0	27.6186	-1.6746	-19.6071	-28.6216	-46.7613	-68.6875	-83.9535	-92.9501	29.3899	25.8406	4.7729	-27.7882	-73.4685	4.5363	1.1321	-16.4052	-45.3744	-87.674
6	198272	263804	0.1	SNP_A-8516422	CN_1157751	36	2	1	12	11.9656	-257.834	-8.0295	0	2.9963	9.5677	0.5597	-22.6322	-23.6002	-46.9996	-51.9485	-54.123	11.9656	4.6353	-7.8977	-26.104	-49.6467	-1.8195	-5.8878	-15.5028	-31.0282	-53.0049
3	67239182	67383114	0.1	SNP_A-8371537	SNP_A-8300914	113	2	1	12	34.8234	-943.744	-69.7303	0	30.6884	-3.947	-32.3518	-40.0341	-66.7819	-102.122	-120.312	-135.243	34.8234	27.348	-3.6175	-51.4761	-117.516	-9.9714	-11.1948	-36.044	-78.0965	-138.56
3	144705836	144794888	0.1	SNP_A-1974636	CN_984925	94	2	1	12	27.3248	-791.344	-27.6107	0	16.0499	-22.5493	-40.0645	-60.7579	-75.4771	-113.081	-123.773	-129.003	27.3248	11.4246	-19.9948	-61.5297	-114.912	3.4223	-9.2679	-35.7337	-72.83	-122.513
3	189503332	189627160	0.1	CN_1001099	CN_1001148	101	2	1	12	28.9818	-780.227	-37.0064	0	26.9681	-7.4644	-32.4856	-36.182	-63.747	-85.2103	-107.085	-121.191	28.9818	19.9736	-5.9722	-44.8528	-99.4129	-7.0469	-14.424	-36.9314	-71.5901	-121.035
16	69667817	69758574	0.1	CN_727029	CN_727066	48	6	0	9	74.2069	-352.741	-61.0027	0	34.0692	58.5127	48.2309	74.0032	73.2273	74.2069	72.316	64.0618	21.347	35.8257	52.2717	62.1688	64.4401	-6.2796	21.1047	39.1553	50.3931	53.887
17	75704676	75816378	0.1	SNP_A-1956154	SNP_A-8288744	96	5	2	8	87.5672	-881.726	-139.844	0	49.2979	73.4608	82.7091	79.3034	87.5672	59.0555	56.9094	57.0165	10.111	58.4583	80.4285	82.1141	60.1544	14.8161	62.7567	85.1846	87.4297	66.5486
20	8672782	8764030	0.1	CN_879815	SNP_A-2309620	114	5	0	7	100.675	-1077.46	-143.943	0	65.3011	97.0813	98.8241	100.675	83.1668	72.8633	64.8962	51.1835	20.2557	66.7873	86.5708	84.7121	56.9234	-10.8903	38.122	60.9687	62.9561	39.6229
12	19651915	19732926	0.1	CN_604597	SNP_A-8401226	95	5	0	7	101.1	-887.576	-121.58	0	59.0348	91.3869	94.555	101.1	83.6474	83.8231	72.4733	59.8477	20.4526	61.6534	79.6373	80.0601	59.4755	-28.2057	16.2603	39.2448	45.0291	30.2575
6	167187335	167335614	0.1	SNP_A-8632718	CN_1157535	133	5	0	7	126.783	-1168.93	-164.523	0	75.5341	118.6	110.826	126.783	97.232	96.0593	73.8758	56.655	39.4128	98.8387	123.246	119.285	82.809	0.6608	60.4159	87.5462	87.4851	56.0696
21	29831646	29974766	0.1	CN_902496	CN_902544	128	4	0	6	45.1183	-979.135	-189.048	0	26.1441	30.0155	45.1183	-12.1614	21.2934	-67.2543	-35.1586	-20.8886	-66.4397	-41.3744	-29.8609	-66.1035	-110.735	-161.073	-127.519	-119.653	-132.48	-168.658
17	54754869	54844148	0.1	CN_743853	SNP_A-8682490	58	4	0	6	29.2431	-477.238	-101.067	0	13.4649	14.9405	29.2431	20.8148	23.9635	-20.7382	0.615	9.9845	-40.5244	-28.0775	-16.9753	-17.3037	-43.572	-79.6458	-62.3193	-54.8668	-54.7127	-67.5328
12	26111994	26164091	0.1	CN_611120	SNP_A-8459376	48	4	0	6	21.4686	-339.204	-79.5	0	11.365	15.2175	21.4686	-7.0598	15.7654	-28.3234	-3.4794	2.6485	-37.1215	-24.3293	-30.3639	-41.8903	-55.4914	-88.2002	-76.3532	-72.9382	-76.135	-86.5531
12	26321484	26455779	0.1	CN_611186	SNP_A-8498891	106	4	0	6	12.4757	-839.773	-140.234	0	11.2174	-7.7643	12.4757	-43.4868	-12.1157	-99.7506	-64.3966	-53.6714	-64.5252	-44.7843	-72.9684	-104.993	-151.418	-168.13	-154.362	-157.27	-174.944	-209.859
12	30042049	30130686	0.1	CN_598298	SNP_A-2046043	88	4	0	6	24.997	-644.889	-112.987	0	18.131	18.0515	24.997	-17.3003	9.7013	-55.487	-30.5917	-23.2174	-40.6196	-28.6062	-37.7081	-59.1675	-91.9659	-120.954	-105.16	-104.184	-115.996	-142.107
7	142176272	142265664	0.1	CN_1192847	CN_1192889	72	4	0	6	33.9455	-581.674	-94.5496	0	24.0965	26.9819	33.9455	17.7667	28.517	-7.8153	4.3791	7.3155	-20.6313	0.6738	18.8539	5.7534	-21.1152	-45.839	-22.2956	-12.5868	-17.4424	-37.3497
6	94661	197772	0.1	CN_1189532	SNP_A-1871676	120	4	0	6	62.036	-1099.24	-166.092	0	47.1524	60.2906	62.036	52.2519	57.2597	18.8316	24.3164	27.4144	3.8377	37.5001	46.7478	38.3201	5.4246	-30.3009	9.5619	26.1568	21.6773	-7.3552
5	103164027	103274733	0.1	SNP_A-2031421	SNP_A-4211135	82	4	0	6	33.2827	-601.799	-128.845	0	15.744	27.838	33.2827	-12.4444	20.3556	-49.1184	-15.7281	-1.5522	-50.9588	-40.199	-39.5124	-59.2807	-85.3083	-118.677	-100.691	-97.5138	-105.605	-126.6
5	110694303	110802842	0.1	SNP_A-1900904	SNP_A-8656721	81	4	0	6	13.5427	-578.072	-128.556	0	2.3093	-0.3805	13.5427	-55.5056	-5.4642	-97.9167	-48.1789	-29.5517	-85.621	-88.6846	-104.552	-124.948	-153.077	-189.516	-183.638	-187.378	-198.612	-219.091
2	19866409	19926039	0.1	CN_833642	CN_835917	53	4	0	6	16.9114	-455.314	-84.6807	0	12.8015	9.1283	16.9114	-14.5974	4.5738	-39.6118	-21.1639	-12.1872	-31.704	-7.6682	-22.7693	-44.3098	-63.9833	-76.0188	-56.6492	-62.3789	-74.214	-89.9245
2	40937621	41053117	0.1	CN_843969	SNP_A-8371322	75	4	0	6	16.9998	-531.154	-100.85	0	10.9084	16.4617	16.9998	-10.4221	6.7766	-37.6854	-17.6815	-12.8136	-44.4077	-20.6856	-32.9548	-51.2282	-72.2495	-110.572	-97.0115	-94.1775	-99.5219	-114.009
2	82056717	82186041	0.1	SNP_A-1953707	CN_860549	85	4	0	6	34.1518	-612.872	-134.665	0	15.4071	27.7198	34.1518	-6.2041	21.6473	-42.0397	-9.803	2.3644	-58.5884	-34.1503	-40.1286	-53.6249	-78.4751	-117.2	-97.811	-92.9191	-99.6849	-119.374
2	134869522	135013669	0.1	CN_816963	CN_817012	144	4	0	6	64.2242	-1154.68	-235.184	0	32.8971	29.4762	64.2242	-8.6096	41.3069	-71.4453	-19.9481	4.5346	-96.931	-65.917	-58.4856	-102.373	-147.994	-240.714	-202.933	-194.185	-206.499	-239.172
14	32746261	32893360	0.1	CN_688048	SNP_A-4294973	144	4	0	5	84.0837	-1215.74	-163.73	0	70.4959	84.0837	79.2455	71.3992	55.3914	22.4583	17.2586	-6.1187	11.9387	49.6859	53.2458	31.7971	-17.602	-63.0483	-22.6479	-13.2232	-28.1006	-70.2975
7	77894031	77985656	0.1	CN_1247875	CN_1250022	126	4	0	5	76.5409	-1150.32	-135.716	0	61.92	76.5409	73.2123	69.1979	43.0704	28.4196	11.1302	-5.1595	30.3376	65.7231	69.6271	50.7723	6.0767	-21.7136	16.2522	25.3853	12.2571	-26.1878
2	217917124	218021979	0.1	CN_867609	CN_867644	93	3	1	5	42.0107	-890.844	-90.0561	0	27.8437	42.0107	37.2704	9.7639	-0.6379	-28.8753	-39.5189	-46.4914	22.7624	41.3308	36.6728	13.4226	-29.4145	12.4993	30.6145	26.8309	5.6436	-34.6138
12	81690931	81775319	0.1	SNP_A-2191675	CN_603712	78	3	0	4	16.2171	-549.594	-79.5594	0	16.2171	4.4234	-1.0967	-28.9636	-17.0843	-71.6084	-50.1004	-56.1566	-26.5404	-8.2691	-44.7146	-72.9694	-108.172	-95.9486	-90.8501	-100.378	-120.085	-149.381
18	54238545	54322453	0.1	CN_775455	CN_775484	70	2	0	3	0	-433.632	-38.5445	0	-14.3797	-39.505	-35.2305	-71.0808	-61.7853	-109.052	-98.1919	-97.8636	-7.5798	-49.468	-73.3827	-100.681	-133.843	-95.8068	-104.624	-120.331	-141.23	-168.5
18	61723048	61796751	0.1	CN_786459	CN_786487	58	2	0	3	0	-435.741	-35.7313	0	-4.4829	-26.9073	-24.1035	-59.1686	-44.5608	-96.6574	-76.9105	-76.6908	-2.9726	-44.7172	-66.6598	-92.0752	-122.668	-77.5775	-87.6757	-104.068	-125.071	-151.501
18	62029987	62135133	0.1	CN_788666	SNP_A-8644560	107	2	0	3	0	-703.859	-52.2006	0	-29.2804	-75.026	-63.3453	-126.782	-109.335	-186.902	-170.299	-166.867	-12.3498	-67.2827	-106.555	-151.86	-206.667	-89.022	-111.593	-143.449	-183.083	-232.882
18	64658605	64771891	0.1	CN_771260	CN_771300	82	2	0	3	0	-514.34	-61.7743	0	-22.1031	-60.9265	-38.8687	-103.229	-71.4562	-150.638	-117.731	-108.768	-34.5332	-85.1904	-115.91	-149.15	-187.815	-133.137	-149.82	-172.502	-199.757	-232.982
5	89138662	89270764	0.1	CN_1133431	CN_1135575	74	2	0	3	0	-546.64	-87.9332	0	-1.9055	-11.0941	-5.2701	-57.6988	-34.3547	-99.7966	-79.6064	-70.095	-44.649	-41.5033	-51.2548	-85.1471	-119.924	-89.5494	-85.6376	-94.3731	-113.319	-143.023
17	18296117	18394162	0.1	CN_749706	CN_751786	27	1	1	2	17.2808	-85.8332	17.2808	0	-6.023	-27.323	-28.6779	-43.458	-43.1672	-58.2319	-57.9277	-57.9827	15.4159	-15.4575	-29.8721	-43.8576	-58.463	-5.2531	-17.6146	-30.672	-44.2975	-58.7822
15	41716643	41779950	0.1	CN_683286	CN_683298	19	1	1	2	19.7368	-90.8372	19.7368	0	2.5927	-14.8581	-19.2347	-28.3974	-30.0985	-42.174	-42.6359	-43.0436	2.6967	2.8099	-17.4647	-30.5496	-44.1673	-6.042	-14.6673	-23.2967	-34.1842	-46.4646
7	14083642	14141506	0.1	SNP_A-4266178	SNP_A-2135334	55	1	1	2	18.3441	-328.151	18.3441	0	-3.1284	-8.7637	-11.8157	-33.7849	-51.9614	-71.3334	-80.1646	-88.0647	17.388	1.5349	-19.3832	-48.4491	-80.9129	-9.2853	-24.9431	-44.085	-67.1602	-95.7313
4	34455255	34520132	0.1	CN_1077979	CN_1078037	64	1	1	2	46.5248	-166.052	46.5248	0	-39.9165	-70.9502	-69.8279	-100.222	-98.7181	-130.812	-129.731	-129.247	15.9854	-42.426	-72.7717	-101.605	-131.828	-12.0777	-45.7189	-75.1495	-103.533	-133.43
4	36038249	36121960	0.1	CN_1051608	SNP_A-8673974	62	1	1	2	34.9506	-354.748	34.9506	0	-18.4355	-40.7293	-54.5832	-72.5241	-81.305	-109.19	-111.863	-117.651	33.8527	-22.2001	-51.9353	-82.4057	-116.727	-26.822	-49.5809	-73.6969	-99.9694	-130.519
1	25465715	25535931	0.1	CN_482242	CN_484341	34	1	1	2	14.3118	-132.558	14.3118	0	-17.8445	-39.9879	-39.8279	-56.0338	-55.3386	-73.1047	-71.8409	-72.3539	11.7935	-25.9645	-42.5108	-57.8767	-74.457	-11.0732	-28.8571	-44.8301	-59.8582	-76.1062
4	9823258	9845240	0	SNP_A-8620297	SNP_A-8499310	37	5	0	8	23.6203	-249.304	-50.9771	0	14.0467	19.3086	22.741	19.5427	23.6203	13.1547	16.3829	18.0444	17.5941	7.3487	13.8678	15.4381	10.0666	-12.7804	2.019	9.6593	11.8015	6.9212
14	32894144	32921165	0	SNP_A-1930929	SNP_A-2048427	40	4	0	6	11.0464	-382.082	-71.3565	0	2.2784	5.7474	11.0464	-19.0481	2.093	-41.3705	-19.5435	-12.5618	-36.2134	-22.6774	-39.1873	-48.8159	-63.7396	-77.7011	-71.2997	-71.8297	-77.4573	-88.9411
6	32731255	32734596	0	SNP_A-8670478	CN_1175538	7	1	1	6	7.5842	-27.3449	3.8248	0	-1.8311	-0.2638	7.5842	-3.0045	-3.585	-9.6594	-6.6067	-8.3014	-3.0959	-5.9093	2.0811	-11.0708	-14.7687	-6.9865	-10.3839	-13.005	-15.8732	-18.9467
5	140204020	140234302	0	CN_1113233	CN_1113245	17	2	0	5	0.1134	-131.195	-0.8438	0	-4.3283	0.1134	-2.2433	-14.57	-19.5264	-31.6347	-31.9069	-33.4448	-0.5819	-6.408	-2.5643	-21.5781	-34.5215	-2.93	-8.2993	-14.6468	-23.6259	-35.4174
13	42799471	42836541	0	SNP_A-1826150	SNP_A-2173267	27	3	0	4	5.8805	-220.355	-43.0133	0	5.8805	-2.1595	2.2386	-14.384	-4.3302	-30.2382	-17.2376	-17.3015	-1.9026	-20.3478	-32.229	-39.5735	-50.2599	-66.6243	-62.4238	-62.7683	-66.6078	-74.1124
1	1617778	1662463	0	CN_445741	CN_440531	19	6	2	4	19.0972	-140.729	-30.7232	0	19.0972	17.4523	14.817	17.4812	17.4016	16.7406	16.6348	16.6186	12.8882	17.0269	15.4892	17.879	17.1114	1.265	11.3699	15.8818	18.2481	17.4423
18	28353047	28386705	0	CN_755640	SNP_A-4257235	33	2	0	3	0	-216.717	-36.3979	0	-8.5129	-24.7068	-13.2265	-42.3486	-27.9816	-62.6211	-50.9242	-45.2127	-4.994	-35.6589	-47.0658	-60.7062	-77.364	-64.241	-66.4955	-73.3209	-83.1427	-96.3765
18	70001586	70047449	0	CN_767084	SNP_A-8349654	56	2	0	3	0	-411.573	-67.658	0	-15.7371	-42.4325	-20.7675	-69.3067	-45.9601	-100.57	-80.0552	-70.8711	-30.5686	-68.4676	-84.054	-102.483	-126.547	-116.834	-119.895	-128.031	-140.607	-159.164
17	36676540	36684057	0	CN_745625	CN_745643	24	1	1	2	9.7318	-91.9329	9.7318	0	-5.1937	6.114	-0.4152	0.4342	-14.9923	-26.7183	-27.4545	-27.6819	0.3161	-3.0138	1.4536	-7.5303	-26.7544	0.1913	-4.092	-5.2534	-11.912	-26.5907
15	74665417	74682830	0	SNP_A-2172932	CN_705811	23	1	1	2	23.8066	-24.4206	23.8066	0	3.9832	-15.2055	-17.8189	-26.4895	-28.3922	-35.9922	-37.6138	-38.3197	4.2226	4.2684	-16.5661	-26.9879	-37.0917	-2.3249	-10.4669	-19.3528	-29.0033	-38.5528
12	30130977	30134989	0	CN_598332	CN_598351	22	1	1	2	11.8624	-108.847	11.8624	0	-3.4364	-10.2232	4.7404	-26.5151	-29.4494	-45.0822	-45.9963	-47.0591	3.656	-5.8681	-17.3916	-30.7771	-45.6163	1.7993	-7.4495	-18.5696	-31.5615	-46.4784
11	85567306	85577460	0	CN_575159	CN_575172	18	1	1	2	24.0906	4.4184	24.0906	0	-7.4894	-15.4301	-16.2218	-22.1827	-22.8989	-29.1567	-29.6772	-29.8735	17.653	8.0722	-15.0468	-22.2531	-29.3693	0.4105	-8.3494	-15.823	-22.8554	-29.9502
10	107974310	108006360	0	SNP_A-4202395	SNP_A-8640977	29	1	1	2	22.555	-126.396	22.555	0	8.458	-25.5785	-30.727	-44.565	-43.6281	-63.4066	-59.3396	-62.6525	0.5105	-12.4065	-40.0904	-56.7292	-72.4219	-32.218	-46.074	-59.0779	-71.4869	-84.5289
7	142162927	142167486	0	CN_1192821	CN_1192844	29	1	1	2	22.2069	-2.2055	22.2069	0	-7.6723	-17.9339	-11.2349	-31.5558	-28.0376	-44.704	-44.9078	-44.9363	0.0327	-11.5114	-20.3716	-31.6693	-44.456	0.0087	-11.9672	-21.5197	-32.3234	-44.7397
6	66456203	66463931	0	CN_1206513	CN_328389	26	1	1	2	2.8597	-134.593	2.8597	0	-4.8145	-26.3392	-2.4097	-39.8487	-38.855	-53.8366	-53.8284	-53.7577	-6.8174	-17.6663	-28.775	-40.6253	-54.2346	-8.1161	-18.4273	-29.0972	-40.6768	-54.1398
6	77496587	77509523	0	SNP_A-2026216	SNP_A-8388258	22	1	1	2	17.2936	-3.0111	17.2936	0	-7.294	6.6795	-8.1199	-19.6662	-20.6058	-29.3538	-28.091	-28.2645	-5.2558	-5.297	-4.7953	-22.6449	-32.2058	-15.6935	-20.3922	-23.5869	-29.8429	-35.7181
5	12868780	12879650	0	CN_1086683	CN_1086725	11	1	1	2	4.1071	-18.9661	4.1071	0	-2.0241	1.7475	1.3527	-13.3597	-15.2313	-24.5632	-24.7589	-24.7919	-4.1115	2.3947	-5.2029	-17.4995	-24.3655	-4.2245	-8.088	-11.8569	-18.2432	-24.3166
5	151488170	151509510	0	SNP_A-4265310	SNP_A-1984043	41	1	1	2	1.4391	-270.094	1.4391	0	-10.6084	-24.9385	-21.724	-57.0696	-53.8098	-82.9298	-78.2916	-79.2589	-2.713	-13.9741	-41.823	-66.5389	-90.0433	-27.6484	-41.1702	-57.789	-76.8612	-98.4218
3	53003415	53014717	0	SNP_A-2136119	CN_1028617	43	1	1	2	14.7228	-237.295	14.7228	0	5.525	-35.6759	-34.3965	-58.2049	-58.4801	-82.5889	-83.0649	-83.2149	0.496	-16.2285	-35.6712	-57.4067	-81.9549	0.9868	-16.2526	-35.6739	-57.2903	-81.8653
3	68828854	68832041	0	CN_1046784	CN_1046805	25	1	1	2	8.5877	-111.658	8.5877	0	7.9514	-24.5193	-25.9759	-37.1361	-37.5311	-49.7501	-49.7519	-49.7574	-4.347	-14.7661	-25.9954	-37.6333	-49.7581	-5.0794	-15.5917	-26.3976	-37.7089	-49.7597
1	112497197	112507741	0	SNP_A-4261785	CN_442324	39	1	1	2	23.1293	-70.0057	23.1293	0	-17.734	-32.9838	-31.159	-47.445	-45.4093	-62.7207	-60.1466	-60.0537	18.2877	-22.5967	-37.1128	-50.9127	-65.6423	-11.1119	-27.4251	-41.4692	-54.8705	-69.2482
7	142156294	142159383	0	CN_1190737	CN_1192817	9	0	0	1	37.5082	37.5082	20.6205	0	1.0265	-0.7314	7.7347	-6.1259	-6.3354	-9.4556	-9.4534	-9.4556	-0.006	-0.6912	-2.9897	-6.628	-9.4564	0.3924	-1.1336	-2.8514	-5.8728	-9.2038
5	155409576	155415307	0	CN_1091698	CN_1091706	12	0	0	1	19.0493	19.0493	12.739	0	-4.9388	8.9802	6.0437	-15.435	-16.5549	-22.3777	-22.4391	-22.4478	0.2047	-2.4842	-6.1788	-15.1551	-22.3414	0.0786	-4.3015	-6.5549	-15.2472	-22.3637
