# Supplementary material for: Mutation Discovery in Regions of Segmental Cancer Genome Amplifications with CoNAn-SNV: A Mixture Model for Next Generation Sequencing of Tumors
Source: PLoS One. 2012 Aug 16;7(8):e41551. doi: 10.1371/journal.pone.0041551 (PMC3420914; doi:10.1371/journal.pone.0041551)
Supplement: Table S7 — OncoSNP CNA segment predictions. (XLS) [file pone.0041551.s012.xls]

## Sheet: Sheet1
	CoNAn-SNV					SNVMix1
State	Train AUC	TP	FP	TN	FN	Train AUC	TP	FP	TN	FN
NORM/LOSS	0.994	525	26	1267	2	0.994	520	27	1267	7
GAIN	0.9991	1439	30	2894	9	0.9987	1412	5	2919	36
AMP	0.9998	1819	4	3159	2	0.9983	1804	2	3161	17
HLAMP	0.9984	446	16	945	4	0.9912	395	0	961	55
