# Supplementary material for: Mutation Discovery in Regions of Segmental Cancer Genome Amplifications with CoNAn-SNV: A Mixture Model for Next Generation Sequencing of Tumors
Source: PLoS One. 2012 Aug 16;7(8):e41551. doi: 10.1371/journal.pone.0041551 (PMC3420914; doi:10.1371/journal.pone.0041551)
Supplement: Table S9 — Primer specifications for the 140 candidate validation positions. (XLS) [file pone.0041551.s014.xls]

## Sheet: Sheet1
ACCESSION	SEQUENCE	SEQUENCE	GENOME_REGION
VBA0038_NovelSNVMix3_Sept2_2009_Val1_1	AGGCCATCGCTAAGCAGGAC	GATGCCCTGGACTTCGACCT	chr22:19045598-19045896
VBA0038_NovelSNVMix3_Sept2_2009_Val1_2	GCCAGCATCTCGTAGGTGTCAG	ACTAGGAGGACGAGCGCTGAG	chr22:17149157-17149415
VBA0038_NovelSNVMix3_Sept2_2009_Val1_3	ACCGCATCTTGTCTCATCAGTAGG	TGGAATATAGACCCATAATCGACAAAAC	chr3:197174572-197174691
VBA0038_NovelSNVMix3_Sept2_2009_Val1_4	GGCTGAAAAACTCAGAATCCAGGT	AGTACTGGGAAAGGGGAGTTCACA	chr5:848871-849009
VBA0038_NovelSNVMix3_Sept2_2009_Val1_5	AGGCAGTGCCGAAGTCCTG	CTTTGGCCATACAAGTGGTGACTG	chr4:148824456-148824614
VBA0038_NovelSNVMix3_Sept2_2009_Val1_6	TCCCACAGCTTCTCCTTCTGTTC	AGACGATGCGGGAGCAGG	chr15:21237209-21237328
VBA0038_NovelSNVMix3_Sept2_2009_Val1_7	TTGCATCTTCTCCTCCTGGTCC	AGGACGAGAGGCTACGGGAG	chr15:21237356-21237514
VBA0038_NovelSNVMix3_Sept2_2009_Val1_8	TTGCATCTTCTCCTCCTGGTCC	AGGACGAGAGGCTACGGGAG	chr15:21237356-21237514
VBA0038_NovelSNVMix3_Sept2_2009_Val1_8	ATCTTCTTCTCCTCCCGCATCTT	GGGAGCAGGACGAGAGGCTAC	chr15:21237413-21237532
VBA0038_NovelSNVMix3_Sept2_2009_Val1_9	TTGCATCTTCTCCTCCTGGTCC	AGGACGAGAGGCTACGGGAG	chr15:21237356-21237514
VBA0038_NovelSNVMix3_Sept2_2009_Val1_9	ATCTTCTTCTCCTCCCGCATCTT	GGGAGCAGGACGAGAGGCTAC	chr15:21237413-21237532
VBA0038_NovelSNVMix3_Sept2_2009_Val1_10	CCTTCTCCCGTAGCCTCTCGT	GAAGATGTGGGAGCAGGAGGA	chr15:21237485-21237663
VBA0038_NovelSNVMix3_Sept2_2009_Val1_12	GCAGACACTTGTGGAGGGGTC	AGTCTCGTCACGCCGCTGT	chr15:100122153-100122311
VBA0038_NovelSNVMix3_Sept2_2009_Val1_13	GTGCGTGTTTGTGTGTACATGAGG	TGTACATGTGCATACACCCATCCT	chr17:77004926-77005045
VBA0038_NovelSNVMix3_Sept2_2009_Val1_14	CAGGCTTAAGTCCACTCCCCAC	TGATGTCCATGTGGGGGATATCTA	chr8:48188063-48188182
VBA0038_NovelSNVMix3_Sept2_2009_Val1_16	GAAGCGAAAGCCTCTCCACC	GTTCCGGGACATGGCGTC	chr4:25524901-25525059
VBA0038_NovelSNVMix3_Sept2_2009_Val1_17	TCTGCAAATGAACAGTCTGAGAGC	GAGAGCAGCCCAGTTCATAGGG	chr16:33537564-33537742
VBA0038_NovelSNVMix3_Sept2_2009_Val1_18	GGATCAAGCTGGACTGGCTGTAG	ATTCAGCTGTGGGAATCAGCCTA	chr1:6301172-6301291
VBA0038_NovelSNVMix3_Sept2_2009_Val1_19	GCCTGTTCAGGGAGCTGATG	GGACGCTCCTAGCCAGACACTAA	chr1:18025417-18025536
VBA0038_NovelSNVMix3_Sept2_2009_Val1_20	GAAAGTTTGAGAGCTGCAGCAGAA	AGAAACCAGTGCTGTGGTCAAAAT	chr5:76368183-76368302
VBA0038_NovelSNVMix3_Sept2_2009_Val1_21	GCTCTGCCAATGTTGGCTTTTTA	TGGATTTGTCTGTGTGTGTGTGTG	chr4:3560546-3560665
VBA0038_NovelSNVMix3_Sept2_2009_Val1_22	TCACTGGATAGATGTTATTCGACTCCA	AAAGGTGATGTGCTGTTCCTCAAA	chr1:144932546-144932665
VBA0038_NovelSNVMix3_Sept2_2009_Val1_23	TGAAAGAGAAAGACAGGGAGAGGG	CACTGTTCTCTGTGTGTCCCGAG	chr1:16765062-16765220
VBA0038_NovelSNVMix3_Sept2_2009_Val1_24	CTGGAAACAGGATAGACGGGC	TGATTCATCCCGGTTTCACTCTAC	chr20:28225972-28226210
VBA0038_NovelSNVMix3_Sept2_2009_Val1_27	GATCTTCACCTCGCTGGAGTACG	CTGAGCTACCGCAGTGGATGAC	chr19:54648429-54648587
VBA0038_NovelSNVMix3_Sept2_2009_Val1_28	TTGCAAAATTACCTGTCCCACATT	TCTCAGAAACAACCAGCCTCAAAG	chr2:97537931-97538149
VBA0038_NovelSNVMix3_Sept2_2009_Val1_29	TGGGTATATATTCTTTTATTCCCTTTAGGTTCA	GCATCAATTTGTGTAACAATCTCATTCA	chr5:115266447-115266566
VBA0038_NovelSNVMix3_Sept2_2009_Val1_30	ACAGAAAAACTCAAAGGAATGGGC	AACAGAGGCGCTGGTGATAGG	chr9:33375600-33375798
VBA0038_NovelSNVMix3_Sept2_2009_Val1_31	TATCACCAGCGCCTCTGTTCC	AGCATCTGCTCCTCAGGCGT	chr9:33375767-33375886
VBA0038_NovelSNVMix3_Sept2_2009_Val1_32	GGCCCAGTGCACAGTTAGTGAA	TCACTGTTGTTTGTTCTGCTCTCG	chr9:66963334-66963453
VBA0038_NovelSNVMix3_Sept2_2009_Val1_33	TATTGTCATTGCTTCCTCCCTGG	GAAGACTTCAAACCCCCAGCCT	chr15:56258721-56258840
VBA0038_NovelSNVMix3_Sept2_2009_Val1_34	GGATCGCAAAAACCCAGTCTGT	AGCTATGGCCCTTGCTGCTAGT	chr6:157570309-157570428
VBA0038_NovelSNVMix3_Sept2_2009_Val1_35	CAGCCCGAGGACGAGGAG	GGAACGTGCTCTTGCCTGC	chr5:175725966-175726085
VBA0038_NovelSNVMix3_Sept2_2009_Val1_36	CACTCCAGCCGCCATCTTACT	ATGGTGGTGGCAACAGAGATG	chr21:10120558-10120696
VBA0038_NovelSNVMix3_Sept2_2009_Val1_37	GACATGGAGGTCATGGAGGTCAT	CACAGGAGCGGTTGGTTCC	chr22:36813103-36813222
VBA0038_NovelSNVMix3_Sept2_2009_Val1_38	AGTTTAAAAAGCCTTCTCTGGAAAAATG	CTCTTGTAGTGTTATCCAATTCTGCCTT	chr14:59046827-59046965
VBA0038_NovelSNVMix3_Sept2_2009_Val1_39	TTCTTGTCCCTACGCGAGTGC	GCGTGGGAAGAAATAGACACTCCT	chr15:98157603-98157781
VBA0038_NovelSNVMix3_Sept2_2009_Val1_40	TGACTTTTCTTTGTTTTCCCATCTTCT	AGATCTGAACACGAGTTAGAAATGAATTG	chr20:13688450-13688569
VBA0038_NovelSNVMix3_Sept2_2009_Val1_41	AGAATTAGTTTTTGGGTTTGGGGC	TCTCTCACCATTTCTAAGCAGGAGAA	chr20:26009686-26009844
VBA0038_NovelSNVMix3_Sept2_2009_Val1_42	TTCTCCTGCTTAGAAATGGTGAGAGA	GATGTGGACCAGGCAGTGACTTT	chr20:26009804-26009942
VBA0038_NovelSNVMix3_Sept2_2009_Val1_43	TTCTCCTGCTTAGAAATGGTGAGAGA	GATGTGGACCAGGCAGTGACTTT	chr20:26009804-26009942
VBA0038_NovelSNVMix3_Sept2_2009_Val1_44	ATTTTTCACCCCATTCATCCTTCA	AATGGAAGAATTAGCCGAACATGG	chr21:32904078-32904197
VBA0038_NovelSNVMix3_Sept2_2009_Val1_45	TCAGCATCGAGACATGCAAAATTA	CATGTGTTTGAATCTTTCTGGAGTGA	chr1:222020713-222020832
VBA0038_NovelSNVMix3_Sept2_2009_Val1_46	TATGAATGGTGGTTCAGATGGAGG	CAAAAATTTCCAATCATTTTCCAACA	chr7:94016837-94016956
VBA0038_NovelSNVMix3_Sept2_2009_Val1_47	AGCCTCTGCCCCCTCCTC	AAGGGGCTGCAGGTAATCAGAG	chr19:51606834-51606972
VBA0038_NovelSNVMix3_Sept2_2009_Val1_48	GCACATACCTAACTGATGAGACCCA	CATCTGAAAATAAACAACAGAAAACAGATACC	chr1:206030206-206030344
VBA0038_NovelSNVMix3_Sept2_2009_Val1_49	CCTACAGGGGATTGTGTTTTGTCA	AAGGCCAAAATCAGCCAGTTTAAT	chr10:62217835-62217954
VBA0038_NovelSNVMix3_Sept2_2009_Val1_50	CACCAAAAGCACCTCTTCCAATTA	GAACTGATTAGACTAAATTGTTGGTTTTACTGTTT	chr14:102548184-102548322
VBA0038_NovelSNVMix3_Sept2_2009_Val1_51	AAGCCCAGCTGAAGTCATCACTAA	TGGATTTTCTCATCCCTGGTTTTT	chr1:178330051-178330209
VBA0038_NovelSNVMix3_Sept2_2009_Val1_52	GCCCTGGCTTTCCAGAAATGT	TTCTCCACAATGAAAAGACCATCC	chr2:175321656-175321775
VBA0038_NovelSNVMix3_Sept2_2009_Val1_53	CTGCACATGCCTCCACTCAAG	CTCCTGTCTTTGCCAATTTCACC	chr15:73769086-73769205
VBA0038_NovelSNVMix3_Sept2_2009_Val1_54	GATGTCCACGTTGTCATAGCCACT	ATGATGTACCACACCATCACCCTC	chr10:126681524-126681643
VBA0038_NovelSNVMix3_Sept2_2009_Val1_55	AAACCAAGCTTTGTGCTTCATGC	TTTGAGTTTTGCAGAAATGTGGCT	chr8:143956135-143956273
VBA0038_NovelSNVMix3_Sept2_2009_Val1_56	ACTTCTCTCCTCCGCCTTCCTC	GTGCTCTCCGAGCAAGATGC	chr10:94824023-94824181
VBA0038_NovelSNVMix3_Sept2_2009_Val1_57	CTAGGACAGCTGCGCTTCTTCTTT	CCACTCCCATCCCCAGGA	chr2:219355331-219355450
VBA0038_NovelSNVMix3_Sept2_2009_Val1_58	AAGATGAGGTTTTCTTCTCCTCATAATTG	TGGTGGTCTCCTTTTTAGTGTTTCTG	chr4:155376143-155376262
VBA0038_NovelSNVMix3_Sept2_2009_Val1_59	CCAGATTCAGGTCAGGATTTTGTTT	TTTGGCAGCTAGACCTATGCCTCT	chr4:155463834-155463953
VBA0038_NovelSNVMix3_Sept2_2009_Val1_60	AGAAACACAGACCCCTGCTGAAG	ACCAGTTCCAAAAGAGAGTGCCAT	chr19:40690997-40691116
VBA0038_NovelSNVMix3_Sept2_2009_Val1_61	TTATGCAAATGAGCTCACATAGTCAAAC	AAGCTTGATTGCACTCTGCATTTC	chr7:34975503-34975661
VBA0038_NovelSNVMix3_Sept2_2009_Val1_65	CGACCCACCTACACTACAAATGGA	AGGGGAATGGCTAAACCTACCAAT	chr10:112256808-112256927
VBA0038_NovelSNVMix3_Sept2_2009_Val1_67	CCAAGGCTTATGTGAAATGATTCG	CCACCATCTCTGCCATAAATCTGT	chr6:17710741-17710860
VBA0038_NovelSNVMix3_Sept2_2009_Val1_68	GTAGGAACACGCCTCATAGTGGCT	GAACTCCTGACCTGGGAGCAG	chr19:45104011-45104130
VBA0038_NovelSNVMix3_Sept2_2009_Val1_69	AAGAGGAACTCACTGTTTGTCAGCA	TGCATGCTGTTTGTCTTGCAGTAT	chr11:124827423-124827542
VBA0038_NovelSNVMix3_Sept2_2009_Val1_70	TCAGAGTCTTCTGAGTGTCCCTGAC	TAGACACTCACAGTCCGGCCA	chr1:150543319-150543438
VBA0038_NovelSNVMix3_Sept2_2009_Val1_71	CTGTCGGCCCAAGAGGAAG	GATCCAGAAGTGCAAGCAGAAAAA	chr1:150547319-150547438
VBA0038_NovelSNVMix3_Sept2_2009_Val1_72	GGCGTGTGCAGCAGGTAGAG	TCATTAGTGACCGCTTCCCCTACT	chr9:107451-107729
VBA0038_NovelSNVMix3_Sept2_2009_Val1_73	GGTGGACAGTAACAAACTTTGGTGAA	ATCTACACTTGTGGCAGCCTCTTC	chr4:191110305-191110483
VBA0038_NovelSNVMix3_Sept2_2009_Val1_74	GGTGGACAGTAACAAACTTTGGTGAA	ATCTACACTTGTGGCAGCCTCTTC	chr4:191110305-191110483
VBA0038_NovelSNVMix3_Sept2_2009_Val1_75	GGTGGACAGTAACAAACTTTGGTGAA	ATCTACACTTGTGGCAGCCTCTTC	chr4:191110305-191110483
VBA0038_NovelSNVMix3_Sept2_2009_Val1_75	AGCCATTGAAATGGATAAGGGAAC	CTACACTTGTGGCAGCCTCTTCC	chr4:191110356-191110475
VBA0038_NovelSNVMix3_Sept2_2009_Val1_76	GGTGGACAGTAACAAACTTTGGTGAA	ATCTACACTTGTGGCAGCCTCTTC	chr4:191110305-191110483
VBA0038_NovelSNVMix3_Sept2_2009_Val1_76	AGCCATTGAAATGGATAAGGGAAC	CTACACTTGTGGCAGCCTCTTCC	chr4:191110356-191110475
VBA0038_NovelSNVMix3_Sept2_2009_Val1_77	AATTCAGATGGACTTGTTGTTGGG	GACAGGAAGTTTTTATAAACAATAACAGCACTT	chr4:191113216-191113335
VBA0038_NovelSNVMix3_Sept2_2009_Val1_78	AATTCAGATGGACTTGTTGTTGGG	GACAGGAAGTTTTTATAAACAATAACAGCACTT	chr4:191113216-191113335
VBA0038_NovelSNVMix3_Sept2_2009_Val1_79	AGGGAGGAAAAATTAATTCAGTCTAAACAC	TCCCCTGCTTCATTGCATCTAATA	chr4:191115457-191115615
VBA0038_NovelSNVMix3_Sept2_2009_Val1_80	TATTAGATGCAATGAAGCAGGGGA	CATTGTATAAACAAGACATCAACTATGGGA	chr4:191115579-191115837
VBA0038_NovelSNVMix3_Sept2_2009_Val1_81	GACCACAAACTTAAAATAAGTAAAGAAGACAGTAAA	TGGAAATAAGTAAATAAATAGCTACCTGTCCA	chr4:191119992-191120111
VBA0038_NovelSNVMix3_Sept2_2009_Val1_82	GACCACAAACTTAAAATAAGTAAAGAAGACAGTAAA	TGGAAATAAGTAAATAAATAGCTACCTGTCCA	chr4:191119992-191120111
VBA0038_NovelSNVMix3_Sept2_2009_Val1_82	CTTAAAAAGGCTCGGAAAGATGGA	ACATGCCATTTCTATTGGCTACTGA	chr4:191120030-191120149
VBA0038_NovelSNVMix3_Sept2_2009_Val1_83	GACCACAAACTTAAAATAAGTAAAGAAGACAGTAAA	TGGAAATAAGTAAATAAATAGCTACCTGTCCA	chr4:191119992-191120111
VBA0038_NovelSNVMix3_Sept2_2009_Val1_83	CTTAAAAAGGCTCGGAAAGATGGA	ACATGCCATTTCTATTGGCTACTGA	chr4:191120030-191120149
VBA0038_NovelSNVMix3_Sept2_2009_Val1_84	TGTACAGAATCGCCCTGAAATCTG	CTTGGTCCAATTGCATCTGAATG	chr20:28239515-28239634
VBA0038_NovelSNVMix3_Sept2_2009_Val1_85	TCATGGCTATTTTGTTATTTTGTTTCACT	CCTTGATCATTTCTTCTTCTCCTGC	chr20:28241856-28241994
VBA0038_NovelSNVMix3_Sept2_2009_Val1_86	TTGTTGTTACAGATTTGGCTACCATGT	GCCTGGTCCCTTCAGAGATGA	chr20:28265722-28265841
VBA0038_NovelSNVMix3_Sept2_2009_Val1_87	ACAGTGAAATCCAGGAGACCTGTG	AAGTGACGGTGTTTGGACTTCTAGG	chr3:75797437-75797556
VBA0038_NovelSNVMix3_Sept2_2009_Val1_88	ACGAAGTGGAGGAGAGGAAGAATG	TTGTTGAGGGTGATGTCGTTGTAG	chr16:88630356-88630475
VBA0038_NovelSNVMix3_Sept2_2009_Val1_89	AGCTGGGCCGAGTTCTTAAAGTT	GGCCTCCTTGCTGGATGTG	chr20:33485698-33485817
VBA0038_NovelSNVMix3_Sept2_2009_Val1_90	AGCTGGGCCGAGTTCTTAAAGTT	GGCCTCCTTGCTGGATGTG	chr20:33485698-33485817
VBA0038_NovelSNVMix3_Sept2_2009_Val1_91	GTTCACGTCTTTCATGCTGCG	GATGCCCACCTGGTTCCAC	chr19:50869819-50869938
VBA0038_NovelSNVMix3_Sept2_2009_Val1_92	AATATTCAACTCTACAACCTTGACTATGTCTCA	TCAGCATCAAACCTCTTCAATTCC	chr12:40799020-40799139
VBA0038_NovelSNVMix3_Sept2_2009_Val1_93	ACTTCAACATGGTCATAGTTTCTTCCA	CTGTTGAAAAATGTGGTTTTCTTTCC	chr12:40799136-40799274
VBA0038_NovelSNVMix3_Sept2_2009_Val1_94	AACACCAACAAGAATGAGGAGCAG	CAACAGCATACATTTTAGATTAGTTTCTTTTGA	chr3:37267906-37268044
VBA0038_NovelSNVMix3_Sept2_2009_Val1_95	AGTTTTCTGCTGTCCCTTCTTTCC	GATAGTTTAACAGTATCAGAATATGAAAAGGGACTT	chr7:44840615-44840813
VBA0038_NovelSNVMix3_Sept2_2009_Val1_96	TAATGAGGGAGGTGGACACAACAC	GGTCTGCTCGGTGACAGATTTCTA	chr6:32834711-32834830
VBA0038_NovelSNVMix3_Sept2_2009_Val1_97	TGAAAAATCTTCAGAATTGAGTCAAACA	CAAAGATGTAGAAGATGAACAGGAGCA	chr1:148945577-148945696
VBA0038_NovelSNVMix3_Sept2_2009_Val1_98	CTAGATCCGTGTTGTTCACCCCTA	TCTGGATTTGGTCACCATGAGTCT	chr1:150454970-150455128
VBA0038_NovelSNVMix3_Sept2_2009_Val1_99	CTAGATCCGTGTTGTTCACCCCTA	TCTGGATTTGGTCACCATGAGTCT	chr1:150454970-150455128
VBA0038_NovelSNVMix3_Sept2_2009_Val1_100	GTACTTGCCTGCTTCCGTGTCA	GGACGGAGGGGTCCAGTG	chr1:116944182-116944320
VBA0038_NovelSNVMix3_Sept2_2009_Val1_101	AGACACAGCCCCCATCAGTTC	TTGTTATATCTAACCTGAGCAACTTTCCC	chr1:200099305-200099424
VBA0038_NovelSNVMix3_Sept2_2009_Val1_102	GCTCTCCATTCAGGTACTGTGGAG	TGGATGGTAAGTAAGTTCTGCATTTATACCT	chr7:139446209-139446328
VBA0038_NovelSNVMix3_Sept2_2009_Val1_103	TGCGTGACGGCAAGCTCT	TACTCGCCCTCCTCGGTGAC	chr17:21259837-21259975
VBA0038_NovelSNVMix3_Sept2_2009_Val1_104	GACTTTGAGATCGTGGTCATCCTG	ACAGGATCTCATTGGCCAGGTA	chr17:21260112-21260231
VBA0038_NovelSNVMix3_Sept2_2009_Val1_105	TCTTTCCATCCTAATTTTCAGCTTCA	CTTGGGACCACTGGTTCATCTG	chr1:43641827-43641946
VBA0038_NovelSNVMix3_Sept2_2009_Val1_106	AGCACACAGACTGGCAGCACT	CCCAGCTGCAGCATCTCC	chr17:36549846-36549965
VBA0038_NovelSNVMix3_Sept2_2009_Val1_107	ACAGGTCCCACCGTCACAGAC	AAGTCAAGGTCCACTTCAGCAGC	chr1:151026633-151026771
VBA0038_NovelSNVMix3_Sept2_2009_Val1_108	AGGACAGTTCTATGACAGACCCTCTCT	GAAAGTGTGGAACTGCCCCC	chr19:59779074-59779193
VBA0038_NovelSNVMix3_Sept2_2009_Val1_109	GAGCCCGGGAGTCTGACCT	ACCTGCAGCAGTGACGGTG	chr19:59415136-59415294
VBA0038_NovelSNVMix3_Sept2_2009_Val1_110	TGTTGCAGGCGTACAGGTCAG	CAGCATGTGTGTAACAGCACCAAC	chr9:139116212-139116331
VBA0038_NovelSNVMix3_Sept2_2009_Val1_111	AGGTCGGTGGTGGTACACACATT	GCACGCCTGCAACAGTGA	chr9:139116478-139116597
VBA0038_NovelSNVMix3_Sept2_2009_Val1_112	AGGTCGGTGGTGGTACACACATT	GCACGCCTGCAACAGTGA	chr9:139116478-139116597
VBA0038_NovelSNVMix3_Sept2_2009_Val1_113	GTCAGTGCTGTTACACACGCTGTT	GCCTGCAACAGAATGAATGTGTG	chr9:139116646-139116765
VBA0038_NovelSNVMix3_Sept2_2009_Val1_114	GTCAGTGCTGTTACACACGCTGTT	GCCTGCAACAGAATGAATGTGTG	chr9:139116646-139116765
VBA0038_NovelSNVMix3_Sept2_2009_Val1_115	ATTCACGCTTTTGCAGGCG	ACAGTGTGAATGTGTGTACCACCG	chr9:139117223-139117481
VBA0038_NovelSNVMix3_Sept2_2009_Val1_116	TGGACAAAGCAGGAAGATGTGACT	GTGCATTTTGTAAGCACCTTGGAG	chr7:151601751-151601889
VBA0038_NovelSNVMix3_Sept2_2009_Val1_117	TCACCGTCACCTCACACCAATAC	AGTGGCAGTCATGAAAACAGAGTTC	chr1:149999910-150000068
VBA0038_NovelSNVMix3_Sept2_2009_Val1_118	CCAACCCCAACACCCACTG	GTTGGGGACTGTGTGCCG	chr11:1083028-1083206
VBA0038_NovelSNVMix3_Sept2_2009_Val1_119	CCAACCCCAACACCCACTG	GTTGGGGACTGTGTGCCG	chr11:1083028-1083206
VBA0038_NovelSNVMix3_Sept2_2009_Val1_120	CAACCCCGACACCCATCTC	ACCGTGGTGGTGGTGGTG	chr11:1083335-1083454
VBA0038_NovelSNVMix3_Sept2_2009_Val1_121	GACGAGGCCGACCACAGA	AAGATCACGAAGAGGCAACATCAG	chr3:196939064-196939262
VBA0038_NovelSNVMix3_Sept2_2009_Val1_122	GCAGCTGTTGGGGCTCCT	GAGCTTTTCTCCAACCCCCTTC	chr7:100385176-100385295
VBA0038_NovelSNVMix3_Sept2_2009_Val1_123	CACCTACATCTGAGACCACCTACCC	GGACAATGTACCTGTCATACTTGTGGA	chr7:100388332-100388451
VBA0038_NovelSNVMix3_Sept2_2009_Val1_124	GCTTCACTTCTTTGATCACCACCA	AGTGAAGCTGCGAGCACTGTGT	chr7:100388696-100388834
VBA0038_NovelSNVMix3_Sept2_2009_Val1_125	CACCACCGAGACCAACTCTCAC	GTGATTGAAGAACTGAAGCTGGGA	chr7:100388867-100388986
VBA0038_NovelSNVMix3_Sept2_2009_Val1_126	CTTACATCACGCAGGACAACTCG	GAGGGGAACAGAGAGGCAGAAG	chr7:100390633-100390752
VBA0038_NovelSNVMix3_Sept2_2009_Val1_133	GTGACCTGTGGATTCTGAGGAAGT	CTCTTCCTGTCACCAGCCCTTC	chr3:196999720-196999839
VBA0038_NovelSNVMix3_Sept2_2009_Val1_134	CAACCTCTGCTCCTATAACCGCAT	AGAGGTTGTGCTGGCTGTAGAGG	chr11:1169340-1169578
VBA0038_NovelSNVMix3_Sept2_2009_Val1_135	CAACCTCTGCTCCTATAACCGCAT	AGAGGTTGTGCTGGCTGTAGAGG	chr11:1169340-1169578
VBA0038_NovelSNVMix3_Sept2_2009_Val1_137	GTGAACATTGAACACCTGGGTCA	ACCTCGTAGTTGAGGCACATCTTG	chr11:1169995-1170114
VBA0038_NovelSNVMix3_Sept2_2009_Val1_138	AACGTGAGTGGGAAGTGTGGTG	CTACAGGGACCACTCCCATCTCTT	chr11:1007266-1007404
VBA0038_NovelSNVMix3_Sept2_2009_Val1_139	AACGTGAGTGGGAAGTGTGGTG	CTACAGGGACCACTCCCATCTCTT	chr11:1007266-1007404
VBA0038_NovelSNVMix3_Sept2_2009_Val1_140	ATGGGTAGGGGTGATGACTGTGT	CATCACACCCTCAGACCACACTT	chr11:1007880-1007999
VBA0038_NovelSNVMix3_Sept2_2009_Val1_140	GTCACCAAAGAGGTGGAGAAAGGT	AACATCCTTCAAGACCACCACTACC	chr11:1007912-1008031
VBA0038_NovelSNVMix3_Sept2_2009_Val1_141	ATGGGTAGGGGTGATGACTGTGT	CATCACACCCTCAGACCACACTT	chr11:1007880-1007999
VBA0038_NovelSNVMix3_Sept2_2009_Val1_141	GTCACCAAAGAGGTGGAGAAAGGT	AACATCCTTCAAGACCACCACTACC	chr11:1007912-1008031
VBA0038_NovelSNVMix3_Sept2_2009_Val1_143	AGTCTATCAGCTGGTTCCCTCGAA	ATTTTCTCCCTCTGTCCTGCAGAT	chr1:181813382-181813501
VBA0038_NovelSNVMix3_Sept2_2009_Val1_144	TGACTCAGAAATTATACCTCAGAGAGTGC	AACACTGAGGGTAGAGCTCAGCAG	chr2:206700741-206700860
VBA0038_NovelSNVMix3_Sept2_2009_Val1_145	ATCCTGCAGGCCAATATCCG	ATCACCTGGACGTTGGAGTCCT	chr2:100965175-100965294
VBA0038_NovelSNVMix3_Sept2_2009_Val1_146	CGCTTGAGAGCCACCCGT	CTGGACGCGGTAGGGGAG	chr9:101630843-101630962
VBA0038_NovelSNVMix3_Sept2_2009_Val1_147	TCTTCGAAATGGGCTAGTGTTTCA	GCAGTGTTTGATCAACATAGGAGAAAG	chr1:152309418-152309537
VBA0038_NovelSNVMix3_Sept2_2009_Val1_148	TGAAGAAGTTCTGAATTATCAATCTCCAA	GTTTCTGTTCCTAGGTGAACGGCT	chr8:101786355-101786474
VBA0038_NovelSNVMix3_Sept2_2009_Val1_149	GAGTGAGATGCCACCAGATGAAAA	GCATCATAGCTTGTATGGTTCTGACA	chr4:169857754-169857873
VBA0038_NovelSNVMix3_Sept2_2009_Val1_150	ACTCGGAGAACATAGCCTGGTCAT	TTTTAAATGTGAAGTAACTATTTTCTGGATGG	chr13:23919282-23919401
VBA0038_NovelSNVMix3_Sept2_2009_Val1_151	CTGGCTTACCTTGCCGAACC	CCTCCTAGGTGCAGCTCCTTTTT	chr2:74585959-74586078
VBA0038_NovelSNVMix3_Sept2_2009_Val1_152	CCTCTTCTTTGTTATCCTCTTCCATTTTT	AAAGGGCTCCACCCAAAAGG	chr8:52895591-52895729
VBA0038_NovelSNVMix3_Sept2_2009_Val1_153	CTTCTGCTGGTTGGCGTTCTT	ATCCAGGGAGAATCAACAGAAAGG	chr1:143565897-143566035
VBA0038_NovelSNVMix3_Sept2_2009_Val1_154	GAAGAGGTTCTTCCACTGCTGGAT	CTTTCCCTCCTCACCTTCAGACAT	chr1:31870737-31870856
VBA0038_NovelSNVMix3_Sept2_2009_Val1_155	TGAACTCCATTTAAGTAACTTCTGTTTCTCTT	GCATTCTGAGCACAGAGGACATTT	chr11:45913825-45913944
VBA0038_NovelSNVMix3_Sept2_2009_Val1_156	GACGAGGACCCCTACGCCT	CAGGGCCTGTGTGTGCTGA	chr10:3204819-3204957
VBA0038_NovelSNVMix3_Sept2_2009_Val1_157	CTCATCCAGCAGAACGCCTC	CGGAGTCCCCACAGTGACC	chr11:390083-390202
VBA0038_NovelSNVMix3_Sept2_2009_Val1_158	GGGGCTGAGGCTCTGGAAG	CCAAGCCGCTACCACCAAC	chr3:73128490-73128708
VBA0038_NovelSNVMix3_Sept2_2009_Val1_159	CTTCCCAGACAGCATCCAATTCTA	CCGTGAACGTGAAAGAGAAAAAGA	chr2:153227796-153227915
VBA0038_NovelSNVMix3_Sept2_2009_Val1_160	TGTTAAAAAGCATCTGGCTGGTAGC	GTCCAGGACAGAGGTTCGGG	chr19:47506515-47506634
VBA0038_NovelSNVMix3_Sept2_2009_Val1_161	AGAGGCTTTAGAAGGGGCCG	AGGAGGAGGAGGAGGAGGAAGAG	chr19:45591919-45592038
VBA0038_NovelSNVMix3_Sept2_2009_Val1_162	CTGGTGTGACCTTGAATCCAGTCT	CAGCAGGCAGAAGACTGTCTAAGTG	chr6:111800828-111800966
VBA0038_NovelSNVMix3_Sept2_2009_Val1_163	CCTCTGGCATGTGGTCGTAGAG	AAATCTCTACGTGGGTCTGTGGC	chr19:38182365-38182523
VBA0038_NovelSNVMix3_Sept2_2009_Val1_164	CGGTCCTCAGCATGTGCAGT	GTTGTGAGCCTGCGGGAG	chr11:65860016-65860135
VBA0038_NovelSNVMix3_Sept2_2009_Val1_165	GAACGTGTGATCACCATTATGCAG	ACACCTGGCTGTATTTTCCATCCT	chr6:33351719-33351838
VBA0038_NovelSNVMix3_Sept2_2009_Val1_166	CCGTCTTGTTCTGGCAGCTC	TCTGAATAATGACAGGCTCACCGT	chr14:100417897-100418016
VBA0038_NovelSNVMix3_Sept2_2009_Val1_167	TTGGTGGTGGTAGCTGCTGTG	CACTAGGGCCACTGATGTTTGTTT	chr14:93999319-93999438
VBA0038_NovelSNVMix3_Sept2_2009_Val1_168	GTGATTGCCACCAAGCAGTTCT	CGTACAGAGCCTCCCGTTTCTT	chr12:122455398-122455517
VBA0038_NovelSNVMix3_Sept2_2009_Val1_169	AGGGCTGCCTATGGGCTTATC	TAGAAGGCGAAGTAAAGGAGCAGG	chr11:116569060-116569179
VBA0038_NovelSNVMix3_Sept2_2009_Val1_170	GTCTCGGGGATGTAGACATCAGG	GGACCCTGGGGACAGCCTAT	chr19:56611967-56612125
VBA0038_NovelSNVMix3_Sept2_2009_Val1_171	CAGTCCAGCAGCCCCTTATACTG	GTGGGACAGCTTTTCCAGGG	chr19:6403416-6403535
VBA0038_NovelSNVMix3_Sept2_2009_Val1_172	CTTACCTGGGCGATGAGGATG	CCCATGTATGTGGGTGAAGTGTC	chr1:43168866-43168985
VBA0038_NovelSNVMix3_Sept2_2009_Val1_174	CAGGGTGGGGAAGGTGTCA	TCCATTCCTGTGAACACTGTCATATC	chr1:151332650-151332908
VBA0038_NovelSNVMix3_Sept2_2009_Val1_175	TGTCCAACTTCAGGTCCGATTCTA	TCAGAAGAGGCCTTAGTGATGCTG	chr10:29823873-29823992
VBA0038_NovelSNVMix3_Sept2_2009_Val1_176	TCTACACTATAAAAAGCTGGATTCAACACA	TTCATTGACTGGGTGAAGAGAAAAA	chr12:11030483-11030641
VBA0038_NovelSNVMix3_Sept2_2009_Val1_177	TACCAGATCGCCCAGTTGGTAGT	GTCCACGTCGATCAGTTCCTTC	chr6:44361820-44361958
VBA0038_NovelSNVMix3_Sept2_2009_Val1_178	CAGTCTGAACCCAACAACAGTCAG	TTTTCTGCGGAATCATCCACTG	chr1:177905037-177905156
VBA0038_NovelSNVMix3_Sept2_2009_Val1_179	GAAGAGAACCATCATGCAAGCAGT	GTTCAATGCCTTGCCCCAG	chr2:94903020-94903139
VBA0038_NovelSNVMix3_Sept2_2009_Val1_180	ACATCCACATGAGCCTGGAGAAG	ATGGTGGGGTAGCGAGTACGAT	chr2:94906102-94906221
VBA0038_NovelSNVMix3_Sept2_2009_Val1_181	ACCGCTGTGTCTGGGATCATT	TCTGCGAAGGTCTCACTGTTCTCT	chr15:60875429-60875548
VBA0038_NovelSNVMix3_Sept2_2009_Val1_182	TTGAGTGAGTTGCAGCTACGAGTG	AGAAGCCCACTGCTCCCG	chr5:176953810-176953929
VBA0038_NovelSNVMix3_Sept2_2009_Val1_183	GCTTCTTTGAGTTGGATTTCCTGG	ATTGCTTTTGTCCTATTTCTGGCA	chr1:152412211-152412330
VBA0038_NovelSNVMix3_Sept2_2009_Val1_184	CATAAAGCACTTACCACGAATCGAA	TCTGTTGCTTTTCAGAATAGATATGTTGG	chr13:18904598-18904736
VBA0038_NovelSNVMix3_Sept2_2009_Val1_185	GACACGAGCACCGAGCAGTAGT	TGTCCCCTGCTGTCCTGAGA	chr11:2383358-2383477
VBA0038_NovelSNVMix3_Sept2_2009_Val1_186	CTGCATGACCACATAGTTGAATCG	CCATAGTATATTCTTTTCCACTGTTTTCTTTTT	chr15:40919847-40919966
VBA0038_NovelSNVMix3_Sept2_2009_Val1_187	GATGAGGGTTACTACCAGGGTGGA	AGTAAAACAACAGGCTCAACGCAG	chr2:238589938-238590057
VBA0038_NovelSNVMix3_Sept2_2009_Val1_188	CCAGGGGAATACTTTGCCACTATC	TCTCTCCTTGAAAGTCATGGCATC	chr2:234245819-234245938
VBA0038_NovelSNVMix3_Sept2_2009_Val1_189	CGAGGTACTCACTGTTCCATCTCC	AACATGCCAATCTGCATTTGTGTT	chr11:17499444-17499563
VBA0038_NovelSNVMix3_Sept2_2009_Val1_190	GATAGATTTCCCCAATCCACTCCA	GTCCCTCACCTGCGTTGTCTC	chr15:19974416-19974535
VBA0038_NovelSNVMix3_Sept2_2009_Val1_191	ACCAATCCCATCCACTCAAGC	AGTGAGGATCTCCTGCAAGGCT	chr15:18430076-18430195
VBA0038_NovelSNVMix3_Sept2_2009_Val1_192	ACCAATCCCATCCACTCAAGC	AGTGAGGATCTCCTGCAAGGCT	chr15:18430076-18430195
VBA0038_NovelSNVMix3_Sept2_2009_Val1_193	CTGGAGGAATACCTGGCATTGAC	ACATAGCTGGCAAGACTCAAGCAC	chr14:99798482-99798620
VBA0038_NovelSNVMix3_Sept2_2009_Val1_194	AACCTCCCACTCCTCCCTCCT	GACGAGCCCGTAGACACTCGTA	chr1:153924810-153924929
VBA0038_NovelSNVMix3_Sept2_2009_Val1_195	TTTAGTGACGGCTCATCCTTTGC	CGGATAAGGGATGTGTTCTGTATGA	chr19:61757326-61757445
VBA0038_NovelSNVMix3_Sept2_2009_Val1_196	TGAGGTCAAATTTCCTGCTAAATAATTTTC	TGTGGGAAATTGTTTACTTATAGATCTCGT	chr19:63144635-63144754
VBA0038_NovelSNVMix3_Sept2_2009_Val1_197	GACACTTAACATTCAGGGACGTGG	CAACATCACATCCTTGTATAAAGCCC	chr19:57509207-57509326
VBA0038_NovelSNVMix3_Sept2_2009_Val1_198	CTCAGATGCTGAGTAAGTTGTCCAGA	GCCATAAACTCACTATACATCGCAGAG	chr19:42881296-42881415
VBA0038_NovelSNVMix3_Sept2_2009_Val1_199	AGGGAGCAGAGGGGACAGAG	CTCCTGCAGTTTCTCCTCACCC	chr8:146033635-146033754
VBA0038_NovelSNVMix3_Sept2_2009_Val1_200	TGTCATTCAACCAGTATGAATTCCCT	AAAGGCTCAAATCTTACTCGACATCA	chr19:42074215-42074373
VBA0038_NovelSNVMix3_Sept2_2009_Val1_201	CTGACTCAGCACCAAAGGATTCAT	GTGCTGGGTGAGGTGAGTGC	chr19:63542030-63542149
